# Supplementary material for: Identification of natural products and synthetic analogs which inhibit microsporidia spores and prevent infection
Source: bioRxiv. 2025 Aug 6:2025.08.06.669004. Preprint. [Version 1] doi: 10.1101/2025.08.06.669004 (PMC12340860; doi:10.1101/2025.08.06.669004)
Supplement: Supplement 1 [file media-1.xlsx]

## Sheet: FIG 1A
Fig. 1A
Compound_ID	%progeny production rep1	%progeny production rep2	%progeny production rep3	%progeny production ave
CMLD001815	40.1003	29.8507	47.7612	39.2374
2192	12.5313	33.8308	15.6142	20.6588
CMLD001087	25.5639	29.8507	5.51091	20.3085
2893	10.5263	15.9204	4.59242	10.3464
2266	10.5263	23.8806	5.51091	13.3059
2267	18.0451	15.9204	8.26636	14.0773
2216	23.5589	67.6617	21.1251	37.4486
2122	39.0977	25.8706	33.9839	32.9841
CMLD001352	12.5313	69.6517	20.2067	34.1299
CMLD000530	9.52381	53.7313	6.42939	23.2282
CMLD000226	10.0251	37.8109	14.6958	20.8439
CMLD005091	10.5263	45.7711	27.5545	27.9507
CMLD004997	17.5439	45.7711	27.5545	30.2898
CMLD003459	34.0852	21.8905	10.1033	22.0264
CMLD003438	5.51378	73.6318	2.75545	27.3004
CMLD003424	32.0802	33.8308	16.5327	27.4813
CMLD003557	17.0426	31.8408	6.42939	18.4376
CMLD003563	11.5288	27.8607	7.34788	15.5791
CMLD003390	70.6767	75.6219	95.5224	80.607
CMLD004207	39.0977	75.6219	9.18485	41.3015
CMLD004220	32.5815	23.8806	7.34788	21.27
CMLD004209	16.5414	61.6915	25.7176	34.6502
CMLD004192	14.5363	65.6716	27.5545	35.9208
CMLD004140	32.5815	35.8209	22.9621	30.4548
CMLD004136	34.5865	47.7612	6.42939	29.5924
CMLD004155	6.01504	31.8408	6.42939	14.7617
CMLD004161	33.0827	63.6816	17.4512	38.0718
CMLD004142	31.5789	45.7711	24.7991	34.0497
CMLD004141	22.5564	35.8209	12.8588	23.7454
CMLD004157	6.51629	23.8806	7.34788	12.5816
CMLD004184	47.1178	49.7512	17.4512	38.1067
CMLD004121	3.50877	29.8507	20.2067	17.8554
CMLD004117	32.5815	35.8209	17.4512	28.6179
CMLD004166	24.0602	23.8806	11.9403	19.9603
CMLD004126	35.589	43.7811	20.2067	33.1922
CMLD004171	11.5288	57.7114	16.5327	28.591
CMLD004202	22.5564	37.8109	21.1251	27.1642
2469	27.5689	65.6716	36.7394	43.3266
2437	28.5714	35.8209	25.7176	30.0366
2399	37.594	47.7612	22.9621	36.1058
CMLD001494	6.01504	41.791	9.18485	18.997
2475	11.0276	35.8209	18.3697	21.7394
2425	13.0326	45.7711	25.7176	28.1738
CMLD003066	5.51378	25.8706	16.5327	15.9724
CMLD003043	27.0677	47.7612	22.0436	32.2908
CMLD003029	42.1053	43.7811	22.9621	36.2828
CMLD003264	15.0376	51.7413	12.8588	26.5459
CMLD003124	11.0276	49.7512	58.783	39.8539
CMLD003288	2.00501	35.8209	8.26636	15.3641
CMLD003178	63.1579	43.7811	27.5545	44.8312
CMLD003274	45.1128	55.7214	33.9839	44.9394
CMLD003220	6.51629	15.9204	16.5327	12.9898
CMLD003050	31.5789	53.7313	34.9024	40.0709
CMLD001860	30.5764	51.7413	22.9621	35.0933
CMLD001899	1.50376	9.95025	6.42939	5.96113
CMLD003094	48.1203	43.7811	33.9839	41.9618
CMLD003232	50.6266	25.8706	6.42939	27.6422
CMLD003080	7.5188	37.8109	16.5327	20.6208
CMLD003088	45.1128	33.8308	6.42939	28.4577
CMLD003497	6.51629	23.8806	10.1033	13.5001
CMLD003467	5.51378	13.9303	12.8588	10.7676
CMLD003460	44.6115	19.9005	10.1033	24.8718
CMLD003463	7.5188	19.9005	5.51091	10.9767
CMLD003183	3.50877	31.8408	16.5327	17.2941
CMLD003135	47.619	17.9104	9.18485	24.9048
CMLD003489	7.01754	21.8905	10.1033	13.0038
CMLD004309	23.5589	17.9104	3.67394	15.0478
CMLD004312	13.5338	19.9005	11.9403	15.1249
2709	24.5614	47.7612	22.0436	31.4554
2691	6.01504	17.9104	7.34788	10.4245
2665	9.02256	59.7015	43.1688	37.2976
2630	11.5288	25.8706	19.2882	18.8959
2671	52.6316	11.9403	12.8588	25.8102
2629	34.0852	27.8607	24.7991	28.915
CMLD004723	55.1378	17.9104	14.6958	29.248
CMLD004701	48.6216	37.8109	22.9621	36.4649
CMLD004735	8.02005	25.8706	21.1251	18.3386
CMLD004647	52.6316	27.8607	19.2882	33.2601
CMLD004612	10.0251	13.9303	5.51091	9.82211
CMLD004932	8.02005	15.9204	6.42939	10.1233
CMLD005259	61.1072	32.9545	9.07618	34.3793
CMLD004900	10.0911	7.38636	7.77958	8.41901
CMLD006085	10.6517	9.09091	7.34738	9.03
CMLD005886	41.4856	9.65909	12.5338	21.2262
CMLD005809	25.2278	10.2273	9.07618	14.8437
CMLD006023	58.3041	2.84091	3.88979	21.6783
CMLD005928	43.1675	28.9773	18.1524	30.099
CMLD006355	43.1675	7.38636	5.61858	18.7241
CMLD005845	16.2579	3.40909	3.88979	7.85225
CMLD005791	23.5459	5.68182	12.5338	13.9205
CMLD006016	7.28802	1.70455	3.02539	4.00598
CMLD006082	25.2278	9.09091	6.91518	13.7446
CMLD006101	22.9853	5.68182	6.05078	11.5726
CMLD006010	56.0617	3.97727	4.75419	21.5977
CMLD006237	24.1065	17.6136	9.50837	17.0762
CMLD006240	37.0007	3.40909	6.48298	15.6309
CMLD006149	40.925	35.7955	25.4997	34.0734
CMLD006054	42.0463	6.81818	0.864398	16.5763
CMLD006115	37.0007	7.38636	6.91518	17.1007
CMLD006464	23.5459	10.2273	0.432199	11.4018
CMLD006465	47.6524	5.11364	2.59319	18.4531
CMLD006471	13.4548	11.3636	9.50837	11.4423
CMLD006477	42.6069	7.38636	9.07618	19.6898
CMLD006687	26.349	7.38636	3.88979	12.5417
CMLD006850	29.1521	2.27273	1.2966	10.9071
CMLD006421	7.84863	5.11364	0.864398	4.60889
CMLD006419	12.3336	4.54545	2.16099	6.34667
CMLD006416	8.40925	6.25	3.88979	6.18301
CMLD006584	26.9096	3.97727	3.88979	11.5922
CMLD006580	54.9404	29.5455	12.5338	32.3399
CMLD006578	42.0463	27.8409	84.2788	51.3886
CMLD006577	9.53048	4.54545	4.75419	6.27671
CMLD006513	26.349	21.5909	28.0929	25.3443
CMLD006787	25.7884	3.40909	6.05078	11.7494
CMLD005797	61.6678	5.68182	14.2626	27.2041
CMLD006686	5.04555	10.7955	4.32199	6.721
CMLD006691	7.28802	6.25	7.34738	6.9618
CMLD006846	58.3041	6.81818	5.18639	23.4362
CMLD006841	34.7582	7.95455	3.88979	15.5342
CMLD006867	9.53048	6.25	3.02539	6.26863
CMLD006488	74.0014	28.4091	28.0929	43.5011
CMLD006495	61.1072	28.9773	35.0081	41.6975
CMLD006479	8.96987	0.568182	6.91518	5.48441
CMLD006483	14.576	28.4091	32.8471	25.2774
CMLD006451	8.96987	20.4545	17.7202	15.7149
CMLD006454	25.7884	9.09091	6.91518	13.9315
CMLD005936	17.3791	22.7273	2.59319	14.2332
BU0001068	25.2278	40.3409	23.3387	29.6358
CMLD005752	6.16678	0.568182	4.32199	3.68565
CMLD006924	8.96987	21.5909	10.3728	13.6445
CMLD006754	18.5004	5.68182	5.18639	9.78952
CMLD006736	6.7274	3.97727	6.91518	5.87328
CMLD006984	38.6826	5.11364	8.64398	17.4801
CMLD006714	33.0764	11.3636	16.8558	20.4319
CMLD006737	11.773	12.5	14.6948	12.9892
CMLD006770	2.80308	30.1136	23.3387	18.7518
CMLD006771	37.0007	11.3636	9.07618	19.1468
CMLD006709	38.1219	13.0682	8.64398	19.9447
CMLD006780	27.4702	5.11364	3.88979	12.1579
CMLD006781	29.1521	6.81818	6.91518	14.2951
CMLD006733	25.7884	12.5	9.07618	15.7882
CMLD006779	29.1521	3.40909	4.75419	12.4384
CMLD006707	35.8795	6.81818	9.07618	17.2579
CMLD006791	7.28802	2.27273	6.48298	5.34791
CMLD006774	21.3034	3.97727	3.45759	9.57943
CMLD006706	14.0154	11.3636	7.34738	10.9088
CMLD006727	21.3034	1.13636	2.16099	8.20026
CMLD006788	52.1374	5.11364	4.32199	20.5243
CMLD006699	14.0154	9.09091	4.32199	9.14277
CMLD006702	16.2579	17.6136	9.07618	14.3159
CMLD007276	77.3651	2.27273	2.59319	27.4103
CMLD007446	34.7582	6.25	4.32199	15.1101
CMLD007584	25.2278	8.52273	9.07618	14.2756
CMLD007586	20.7428	2.27273	5.18639	9.40064
CMLD007589	25.7884	46.0227	41.9233	37.9115
CMLD007590	14.576	2.84091	7.34738	8.25477
CMLD007591	12.3336	16.4773	9.07618	12.629
CMLD007593	16.8185	6.25	9.07618	10.7149
CMLD007509	24.1065	17.6136	4.32199	15.3474
CMLD007510	25.7884	11.3636	8.21178	15.1213
CMLD007511	45.0292	2.89157	6.05551	17.9921
CMLD007512	35.0877	3.85542	6.05551	14.9995
CMLD007516	14.0351	1.44578	2.0185	5.83312
CMLD007517	9.35673	2.40964	5.38267	5.71635
CMLD007519	32.1637	2.40964	6.05551	13.543
CMLD007522	41.5205	7.71084	8.07401	19.1018
CMLD007523	9.94152	6.74699	14.8024	10.497
CMLD007524	6.43275	4.33735	2.69134	4.48715
CMLD007527	21.6374	4.33735	4.03701	10.0039
CMLD007528	11.6959	5.3012	4.70984	7.23565
CMLD007529	23.3918	1.44578	2.0185	8.95203
CMLD007530	16.9591	8.19277	8.74685	11.2996
CMLD007531	23.9766	1.44578	2.69134	9.37124
CMLD007532	11.1111	3.85542	4.03701	6.33451
CMLD007556	24.5614	4.33735	5.38267	11.4271
CMLD007557	8.77193	4.33735	20.8579	11.3224
CMLD007717	12.2807	6.26506	6.05551	8.20042
CMLD007733	3.50877	4.33735	6.72834	4.85815
CMLD007734	9.94152	2.89157	2.69134	5.17481
CMLD007197	7.60234	5.78313	4.70984	6.03177
CMLD007255	14.0351	9.15663	8.74685	10.6462
CMLD007208	7.60234	6.26506	5.38267	6.41669
CMLD007183	23.3918	3.37349	12.7839	13.1831
CMLD007179	9.94152	9.15663	4.70984	7.936
CMLD007193	11.6959	7.71084	28.259	15.8886
CMLD007424	38.5965	18.3133	24.222	27.0439
CMLD007425	33.9181	30.3614	20.185	28.1549
CMLD007426	6.43275	7.22892	9.41968	7.69378
CMLD007427	20.4678	9.63855	8.07401	12.7268
CMLD007428	9.94152	3.85542	8.07401	7.29032
CMLD007431	23.3918	12.5301	22.8764	19.5994
CMLD007965	7.60234	5.78313	6.05551	6.48033
BU-0001000	5.26316	1.92771	4.70984	3.9669
CMLD007975	7.60234	3.37349	6.05551	5.67711
CMLD007981	7.01754	2.89157	6.05551	5.32154
CMLD007924	12.2807	9.15663	5.38267	8.94
CMLD007964	6.43275	2.89157	4.70984	4.67805
BU-0001035	4.09357	5.3012	22.2035	10.5328
CMLD007950	4.09357	2.40964	2.69134	3.06485
CMLD007962	1.16959	4.33735	4.03701	3.18132
CMLD007984	0.584795	4.33735	6.72834	3.8835
CMLD007969	6.43275	8.19277	14.1295	9.58501
CMLD007996	7.01754	5.3012	3.36417	5.22764
CMLD007963	4.09357	7.22892	6.72834	6.01694
CMLD007928	1.16959	3.85542	8.07401	4.36634
CMLD007966	1.75439	15.4217	4.03701	7.07103
CMLD007971	2.33918	6.74699	6.05551	5.04723
CMLD007973	19.883	8.19277	7.40118	11.8257
CMLD007974	6.43275	4.81928	7.40118	6.21773
CMLD007992	28.655	11.5663	12.111	17.4441
CMLD007994	12.8655	5.3012	12.111	10.0926
CMLD007993	24.5614	3.85542	4.70984	11.0422
CMLD007987	4.09357	4.33735	4.70984	4.38025
CMLD007953	6.43275	5.3012	8.74685	6.82693
CMLD007977	4.67836	5.78313	12.111	7.52417
CMLD007978	3.50877	5.3012	4.70984	4.50661
CMLD007982	4.09357	7.71084	6.72834	6.17758
CMLD007983	7.60234	5.78313	4.03701	5.80749
CMLD007997	8.18713	2.40964	6.72834	5.77504
BU-0001006	7.60234	6.26506	8.07401	7.3138
CMLD007954	7.60234	7.22892	6.05551	6.96225
CMLD007919	11.1111	4.33735	32.296	15.9148
CMLD005996	3.50877	4.81928	12.7839	7.0373
CMLD007830	5.26316	8.19277	6.05551	6.50381
CMLD007852	10.5263	13.494	6.72834	10.2495
CMLD007873	5.26316	4.33735	4.70984	4.77012
CMLD006499	36.2573	3.85542	5.38267	15.1651
CMLD006526	22.2222	9.15663	7.40118	12.9267
CMLD006528	9.35673	8.6747	6.05551	8.02898
CMLD006531	10.5263	3.85542	4.70984	6.36386
CMLD006552	23.9766	7.22892	6.05551	12.4203
CMLD006555	4.09357	7.71084	6.72834	6.17758
CMLD006556	7.01754	11.0843	8.07401	8.7253
CMLD006565	9.35673	5.78313	7.40118	7.51368
CMLD006567	15.7895	5.3012	2.69134	7.92734
CMLD006569	28.0702	11.0843	8.07401	15.7428
CMLD006647	9.35673	6.74699	7.40118	7.83496
CMLD006660	8.77193	9.15663	14.8024	10.9103
CMLD006601	8.18713	4.81928	15.4752	9.49387
CMLD006607	14.6199	7.22892	15.4752	12.4413
CMLD006608	17.4402	10.8597	24.8389	17.713
CMLD006610	14.6273	9.95475	17.3404	13.9741
CMLD006057	32.0675	7.23982	14.0598	17.789
CMLD006444	37.1308	3.16742	2.81195	14.3701
CMLD006450	59.6343	52.9412	16.403	42.9928
CMLD006461	27.5668	4.52489	14.9971	15.6963
CMLD006502	28.692	4.97738	25.7762	19.8152
CMLD006223	24.1913	22.6244	2.34329	16.3863
CMLD008205	15.1899	6.33484	14.9971	12.1739
CMLD008206	9.00141	5.42986	4.68658	6.37262
CMLD008207	8.43882	5.88235	9.37317	7.89811
CMLD008208	9.00141	4.0724	17.3404	10.1381
CMLD008209	6.18847	3.61991	7.02988	5.61275
CMLD008210	10.1266	3.16742	1.87463	5.05621
CMLD008211	29.8172	4.0724	9.37317	14.4209
CMLD008212	29.8172	22.1719	3.28061	18.4232
CMLD008214	6.75105	6.33484	3.74927	5.61172
CMLD008215	11.8143	18.552	5.6239	11.9968
CMLD008216	6.18847	17.6471	4.68658	9.50737
CMLD008219	10.6892	3.16742	20.621	11.4925
CMLD008221	6.75105	4.0724	4.68658	5.17001
CMLD008222	9.56399	15.8371	2.34329	9.24813
CMLD008223	16.315	4.52489	7.96719	9.60238
CMLD008224	14.6273	2.71493	4.68658	7.34293
CMLD008225	17.4402	15.8371	8.43585	13.9044
CMLD008226	9.00141	4.97738	10.3105	8.09642
CMLD008227	6.75105	3.16742	13.5911	7.83652
CMLD008228	11.8143	3.16742	16.8717	10.6178
CMLD008230	4.5007	4.52489	21.5583	10.1946
CMLD008231	4.5007	3.16742	0.937317	2.86848
CMLD008235	9.56399	4.0724	5.6239	6.4201
CMLD008237	7.31364	4.0724	15.9344	9.10681
CMLD008238	4.5007	8.1448	5.6239	6.0898
CMLD008239	1.68776	8.59729	4.21793	4.83432
CMLD008240	3.93812	2.26244	14.5284	6.90966
CMLD008241	12.3769	11.3122	3.28061	8.98992
CMLD008242	7.87623	5.88235	3.28061	5.67973
CMLD008243	2.25035	2.71493	2.81195	2.59241
CMLD008246	5.62588	0.452489	1.40598	2.49478
CMLD008248	12.3769	2.26244	4.21793	6.28577
CMLD008249	11.8143	4.97738	14.9971	10.5963
CMLD008250	20.8158	9.95475	8.90451	13.225
CMLD008253	3.93812	14.0271	5.6239	7.86306
CMLD008254	10.1266	5.88235	7.96719	7.99204
CMLD008255	19.128	4.52489	5.15524	9.60271
CMLD008256	19.6906	3.16742	4.21793	9.02531
CMLD008259	6.75105	4.97738	4.68658	5.47167
CMLD008260	36.0056	8.1448	12.1851	18.7785
CMLD008261	28.692	10.4072	13.5911	17.5634
CMLD008265	61.8847	14.4796	7.96719	28.1105
CMLD008268	18.5654	4.52489	3.74927	8.94652
CMLD007187	10.1266	9.04977	4.21793	7.79809
CMLD007358	4.5007	9.04977	3.74927	5.76658
CMLD006590	17.4402	3.16742	4.68658	8.43141
CMLD003996	29.2546	4.97738	4.68658	12.9728
CMLD003997	30.3797	9.50226	5.6239	15.1686
CMLD003998	24.7539	6.78733	17.809	16.4501
CMLD006899	33.7553	13.1222	7.02988	17.9691
CMLD007191	10.6892	4.97738	11.2478	8.97145
CMLD007192	10.1266	13.5747	5.6239	9.77505
CMLD007292	16.315	15.8371	6.56122	12.9045
CMLD007441	7.87623	3.61991	10.3105	7.26888
CMLD003777	18.5654	16.7421	6.56122	13.9562
CMLD003778	31.5049	7.23982	5.15524	14.6333
CMLD003793	10.6892	15.3846	6.09256	10.7221
CMLD003802	14.6273	10.8597	9.37317	11.6201
CMLD003804	50.0703	5.42986	10.7791	22.0931
CMLD003839	31.5049	9.04977	13.5911	18.0486
CMLD003853	11.2518	9.95475	11.7165	10.9743
CMLD003867	15.1899	21.7195	4.21793	13.7091
CMLD008013	8.43882	9.95475	5.15524	7.8496
CMLD006130	18.0028	6.33484	9.37317	11.2369
CMLD005555	21.9409	19.457	11.2478	17.5486
CMLD005974	20.8158	19.9095	7.02988	15.9184
CMLD005525	9.00141	11.3122	12.1851	10.8329
CMLD006241	70.8861	54.2986	60.9256	62.0368
CMLD008732	26.4416	8.1448	7.49854	14.0283
CMLD008733	27.5668	21.267	19.215	22.6829
CMLD008747	18.5654	11.7647	5.15524	11.8284
CMLD008748	47.82	10.8597	6.09256	21.5908
CMLD008749	7.75087	7.44186	14.8784	10.0237
CMLD008756	13.2872	16.124	13.7339	14.3817
CMLD008760	29.8962	19.2248	19.4564	22.8591
CMLD008395	44.2907	11.1628	20.6009	25.3514
CMLD008396	28.2353	17.9845	27.4678	24.5625
CMLD008397	21.5917	14.2636	18.3119	18.0557
CMLD008398	14.9481	9.92248	22.8898	15.9201
CMLD008399	15.5017	11.1628	30.9013	19.1886
CMLD008400	32.6644	16.124	25.1788	24.6557
CMLD008401	40.4152	14.2636	9.15594	21.2782
CMLD008917	42.6298	12.4031	28.6123	27.8817
CMLD008918	34.8789	15.5039	14.8784	21.7537
CMLD008919	32.6644	19.845	28.6123	27.0405
CMLD008922	28.2353	6.20155	24.0343	19.4904
CMLD008923	17.1626	8.06202	21.7454	15.6567
CMLD008841	26.0208	8.68217	14.8784	16.5271
CMLD008843	27.6817	14.2636	29.7568	23.9007
CMLD008845	11.0727	9.30233	26.3233	15.5661
CMLD008846	34.8789	19.2248	28.6123	27.572
CMLD008847	35.4325	11.7829	14.8784	20.698
CMLD008848	25.4671	14.8837	19.4564	19.9357
CMLD008849	8.85813	10.5426	26.3233	15.2414
CMLD008850	21.0381	7.44186	24.0343	17.5048
CMLD008851	13.8408	13.6434	10.3004	12.5949
CMLD008853	23.8062	8.06202	16.0229	15.9637
CMLD008854	25.4671	14.2636	13.7339	17.8215
CMLD008855	8.3045	8.68217	29.7568	15.5812
CMLD008856	21.0381	8.68217	14.8784	14.8662
CMLD008857	8.3045	11.1628	19.4564	12.9746
CMLD008858	7.19723	9.92248	18.3119	11.8105
CMLD008859	9.9654	14.8837	13.7339	12.861
CMLD008860	24.3599	9.30233	3.43348	12.3652
CMLD008861	9.9654	22.9457	20.6009	17.8373
CMLD008862	14.9481	11.7829	16.0229	14.2513
CMLD008863	29.3426	29.1473	19.4564	25.9821
CMLD008864	21.0381	19.2248	26.3233	22.1954
CMLD008665	11.0727	11.7829	17.1674	13.341
CMLD008666	11.6263	21.7054	29.7568	21.0295
CMLD008668	15.5017	33.4884	14.8784	21.2895
CMLD008669	19.3772	18.6047	18.3119	18.7646
CMLD008670	9.9654	13.6434	17.1674	13.5921
CMLD008671	11.0727	26.6667	27.4678	21.7357
CMLD008672	15.5017	13.0233	22.8898	17.1383
CMLD007988	9.9654	19.845	34.3348	21.3817
CMLD008011	9.9654	7.44186	14.8784	10.7619
CMLD008032	12.1799	8.06202	20.6009	13.6143
CMLD008034	22.699	8.06202	20.6009	17.1206
CMLD008656	16.0554	9.30233	16.0229	13.7935
CMLD008058	17.1626	29.1473	37.7682	28.0261
CMLD008080	18.8235	13.0233	21.7454	17.864
CMLD008271	8.85813	14.8837	27.4678	17.0699
CMLD008276	18.2699	26.0465	21.7454	22.0206
CMLD007828	25.4671	19.845	20.6009	21.971
CMLD007840	10.519	14.2636	26.3233	17.0353
CMLD007855	8.85813	4.34109	9.15594	7.45172
CMLD007867	11.6263	11.7829	21.7454	15.0515
CMLD007872	35.4325	16.7442	16.0229	22.7332
CMLD007886	38.2007	34.7287	11.4449	28.1248
CMLD007912	13.2872	16.7442	28.6123	19.5479
CMLD007576	6.6436	24.8062	19.4564	16.9687
CMLD007577	12.7336	22.3256	21.7454	18.9348
CMLD007578	17.7163	18.6047	27.4678	21.2629
CMLD007581	11.0727	32.2481	26.3233	23.2147
CMLD007582	13.2872	12.4031	24.0343	16.5749
CMLD005838	8.85813	19.845	16.0229	14.9087
CMLD005842	24.9135	12.4031	20.6009	19.3058
CMLD006111	19.9308	60.155	32.0458	37.3772
CMLD006448	27.128	31.6279	28.6123	29.1227
CMLD006455	17.1626	19.2248	30.9013	22.4296
CMLD006457	15.5017	16.7442	22.8898	18.3786
CMLD006459	21.0381	19.845	11.4449	17.4426
CMLD006460	18.8235	17.9845	35.4793	24.0958
CMLD007371	2.21453	32.2481	17.1674	17.21
CMLD007372	15.5017	16.7442	21.7454	17.9971
CMLD007373	12.7336	32.2481	14.8784	19.9533
CMLD007374	18.8235	21.0853	29.7568	23.2219
CMLD007375	9.9654	8.68217	19.4564	12.7013
CMLD007377	21.5917	14.2636	21.7454	19.2002
CMLD007380	13.8408	6.82171	16.0229	12.2285
CMLD007381	22.1453	12.4031	19.4564	18.0016
CMLD007382	10.8039	17.8771	16.6134	15.0981
CMLD007383	8.23151	5.58659	14.0575	9.29187
CMLD007389	14.4051	8.93855	10.2236	11.1891
CMLD007393	7.71704	37.9888	35.7827	27.1629
CMLD007394	6.6881	10.0559	11.5016	9.41519
CMLD007395	9.26045	8.93855	8.94569	9.04823
CMLD007312	23.6656	10.0559	12.7796	15.5003
CMLD007313	6.6881	26.8156	7.66773	13.7238
CMLD007314	9.26045	12.2905	15.3355	12.2955
CMLD007316	4.11576	13.4078	30.6709	16.0648
CMLD007320	5.14469	7.82123	3.83387	5.59993
CMLD007321	4.63023	13.4078	6.38978	8.14261
CMLD007324	5.14469	7.82123	12.7796	8.58183
CMLD007325	5.65916	45.8101	15.3355	22.2682
CMLD007326	2.57235	8.93855	10.2236	7.24485
CMLD007327	6.6881	8.93855	12.7796	9.46873
CMLD007328	9.26045	36.8715	12.7796	19.6372
CMLD007330	3.60129	10.0559	16.6134	10.0902
CMLD007332	8.23151	4.46927	12.7796	8.49345
CMLD007333	8.23151	3.35196	2.55591	4.71313
CMLD007334	7.20257	14.5251	10.2236	10.6505
CMLD007336	8.23151	12.2905	16.6134	12.3785
CMLD007338	6.17363	13.4078	8.94569	9.50905
CMLD007339	10.8039	4.46927	3.83387	6.369
CMLD007340	5.65916	12.2905	21.7252	13.225
CMLD007341	6.17363	2.23464	11.5016	6.63662
CMLD007342	3.60129	2.23464	1.27796	2.37129
CMLD007343	4.11576	22.3464	7.66773	11.3766
CMLD007344	5.14469	14.5251	8.94569	9.53851
CMLD007345	6.6881	8.93855	48.5623	21.3963
CMLD007346	1.54341	14.5251	7.66773	7.91209
CMLD007347	4.63023	8.93855	6.38978	6.65285
CMLD007361	6.17363	18.9944	25.5591	16.9091
CMLD007363	4.63023	12.2905	12.7796	9.90009
CMLD007365	11.8328	13.4078	10.2236	11.8214
CMLD007367	4.63023	29.0503	3.83387	12.5048
CMLD007368	4.63023	10.0559	5.11182	6.5993
CMLD007369	3.08682	21.2291	16.6134	13.6431
CMLD007398	4.63023	12.2905	2.55591	6.49221
CMLD007399	5.65916	14.5251	35.7827	18.6557
CMLD007400	9.77492	23.4637	8.94569	14.0614
CMLD007401	4.11576	13.4078	6.38978	7.97112
CMLD007403	4.11576	10.0559	11.5016	8.55774
CMLD007404	2.05788	11.1732	24.2812	12.5041
CMLD007405	18.0064	23.4637	7.66773	16.3793
CMLD007406	5.14469	12.2905	6.38978	7.94166
CMLD007407	5.14469	7.82123	12.7796	8.58183
CMLD007409	7.20257	20.1117	12.7796	13.3646
CMLD007410	5.65916	29.0503	16.6134	17.1076
CMLD007411	4.11576	10.0559	15.3355	9.83569
CMLD007412	1.54341	11.1732	8.94569	7.22076
CMLD007413	5.14469	7.82123	20.4473	11.1377
CMLD007414	4.11576	14.5251	8.94569	9.19553
CMLD007415	1.54341	7.82123	10.2236	6.52943
CMLD007416	3.08682	33.5196	10.2236	15.61
CMLD007418	14.9196	7.82123	11.5016	11.4141
CMLD007419	7.71704	12.2905	8.94569	9.65108
CMLD007420	4.63023	16.7598	15.3355	12.2418
CMLD007098	9.77492	22.3464	17.8914	16.6709
CMLD007100	12.8617	15.6425	15.3355	14.6132
CMLD007102	3.60129	10.0559	12.7796	8.81223
CMLD007103	10.8039	8.93855	10.2236	9.98868
CMLD007104	4.11576	6.70391	16.6134	9.14436
CMLD007106	2.57235	20.1117	17.8914	13.5252
CMLD007107	5.65916	14.5251	11.5016	10.562
CMLD007108	6.6881	14.5251	12.7796	11.3309
CMLD007109	5.65916	22.3464	39.6166	22.5407
CMLD007110	14.4051	30.1676	25.5591	23.3773
CMLD007111	4.11576	15.6425	23.0032	14.2538
CMLD007112	5.14469	20.1117	20.4473	15.2346
CMLD007113	3.60129	16.7598	15.3355	11.8988
CMLD007114	9.77492	31.2849	15.3355	18.7984
CMLD007116	5.65916	17.8771	12.7796	12.1053
CMLD007117	5.65916	16.7598	15.3355	12.5848
CMLD007118	5.14469	32.4022	33.2268	23.5913
CMLD007120	4.63023	33.5196	43.4505	27.2001
CMLD007121	5.14469	17.8771	16.6134	13.2117
CMLD007122	3.60129	17.8771	25.5591	15.6792
CMLD007123	3.60129	48.0447	25.5591	25.735
CMLD007124	7.20257	7.82123	11.5016	8.8418
CMLD007125	46.9851	38.6667	29.5875	38.4131
CMLD007126	44.4792	9.33333	11.3798	21.7308
CMLD007128	25.0587	30.6667	14.7937	23.5064
CMLD007130	21.9264	8	14.7937	14.9067
CMLD007132	36.3352	20	11.3798	22.5717
CMLD007133	32.5764	16	15.9317	21.5027
CMLD007135	34.4558	16	18.2077	22.8878
CMLD007137	41.3469	34.6667	26.1735	34.0624
CMLD007138	40.7204	29.3333	23.8976	31.3171
CMLD007139	52.6233	17.3333	15.9317	28.6295
CMLD007140	21.2999	12	7.96586	13.7553
CMLD007141	42.5998	26.6667	20.4836	29.9167
CMLD007142	28.1911	25.3333	20.4836	24.6693
CMLD007143	38.841	26.6667	15.9317	27.1465
CMLD007144	13.1558	16	18.2077	15.7878
CMLD007145	23.8058	30.6667	22.7596	25.744
CMLD007146	33.2028	30.6667	28.4495	30.773
CMLD007147	16.9146	9.33333	21.6216	15.9565
CMLD007148	46.3587	13.3333	9.10384	22.9319
CMLD007149	18.794	29.3333	21.6216	23.2497
CMLD007150	35.7087	24	15.9317	25.2135
CMLD007152	21.9264	54.6667	12.5178	29.7036
CMLD007154	36.9616	30.6667	11.3798	26.336
CMLD007156	56.3821	14.6667	13.6558	28.2349
CMLD007157	40.094	30.6667	10.2418	27.0008
CMLD007159	50.7439	10.6667	7.96586	23.1255
CMLD008765	59.5145	10.6667	5.6899	25.2904
CMLD007160	26.3117	40	4.55192	23.6212
CMLD007161	19.4205	14.6667	12.5178	15.535
CMLD007164	37.5881	10.6667	6.82788	18.3609
CMLD007165	21.2999	8	5.6899	11.6633
CMLD007166	15.0352	20	10.2418	15.0924
CMLD007080	43.8528	32	17.0697	30.9742
CMLD007086	23.8058	86.6667	5.6899	38.7208
CMLD007090	72.6703	24	15.9317	37.534
CMLD007091	26.3117	14.6667	7.96586	16.3147
CMLD007092	32.5764	10.6667	14.7937	19.3456
CMLD007094	41.3469	13.3333	5.6899	20.1234
CMLD007095	45.7322	2.66667	2.27596	16.8916
CMLD007096	65.1527	17.3333	9.10384	30.53
CMLD008277	51.3704	13.3333	17.0697	27.2578
CMLD008280	46.3587	10.6667	7.96586	21.6637
CMLD008281	14.4088	8	6.82788	9.74555
CMLD008304	18.1676	21.3333	19.3457	19.6155
CMLD008311	27.5646	6.66667	14.7937	16.3417
CMLD008312	53.8763	5.33333	4.55192	21.2538
CMLD008313	13.7823	14.6667	19.3457	15.9315
CMLD008314	42.5998	52	25.0356	39.8785
CMLD008317	62.6468	12	23.8976	32.8481
CMLD008318	77.0556	14.6667	33.0014	41.5746
CMLD008319	41.9734	12	13.6558	22.543
CMLD008320	56.3821	13.3333	11.3798	27.0318
CMLD008324	60.7674	24	18.2077	34.325
CMLD008378	48.2381	17.3333	15.9317	27.1677
CMLD008379	75.8027	5.33333	13.6558	31.5973
CMLD008380	46.3587	30.6667	33.0014	36.6756
CMLD008381	26.9381	8	26.1735	20.3706
CMLD008382	39.4675	34.6667	38.6913	37.6085
CMLD008383	49.491	16	20.4836	28.6582
CMLD008384	53.2498	18.6667	18.2077	30.0414
CMLD008385	22.5529	22.6667	21.6216	22.2804
CMLD008386	51.3704	12	17.0697	26.8134
CMLD008388	21.2999	49.3333	13.6558	28.0963
CMLD008391	47.6116	44	33.0014	41.5377
CMLD008393	23.8058	38.6667	20.4836	27.652
CMLD008394	23.1793	30.6667	12.5178	22.1213
CMLD008775	72.0439	41.3333	14.7937	42.7236
CMLD008777	43.2263	44	12.5178	33.248
CMLD008778	16.9146	37.3333	20.4836	24.9105
CMLD008779	72.0439	24	15.9317	37.3252
CMLD008782	56.3821	18.6667	11.3798	28.8095
CMLD008785	36.9616	48	34.1394	39.7003
CMLD008794	25.0587	30.6667	10.2418	21.9891
CMLD008799	51.3704	45.3333	20.4836	39.0625
CMLD008800	19.4205	29.3333	13.6558	20.8032
CMLD008806	51.9969	33.3333	15.9317	33.754
CMLD008270	21.2999	20	19.3457	20.2152
CMLD006516	55.7557	17.3333	18.2077	30.4322
CMLD006520	46.9851	24	7.96586	26.317
CMLD006521	55.1292	41.3333	27.3115	41.258
CMLD006522	48.0499	17.734	11.0193	25.6011
CMLD006523	29.9532	5.91133	6.61157	14.1587
CMLD006524	46.1778	1.97044	6.61157	18.2533
CMLD008332	62.4025	5.91133	4.40771	24.2405
CMLD008333	13.7285	3.94089	8.81543	8.82829
CMLD008334	36.1934	7.88177	6.61157	16.8956
CMLD008336	24.337	3.94089	4.40771	10.8952
CMLD008338	59.9064	5.91133	2.20386	22.6739
CMLD008339	28.0811	23.6453	8.81543	20.1806
CMLD008346	56.7863	7.88177	8.81543	24.4945
CMLD008347	9.36037	3.94089	4.40771	5.90299
CMLD008926	59.2824	25.6158	13.2231	32.7071
CMLD008534	55.5382	9.85222	6.61157	24.0007
CMLD008535	84.2434	19.7044	4.40771	36.1185
CMLD008925	60.5304	1.97044	4.40771	22.3029
CMLD008927	34.9454	19.7044	15.427	23.3589
CMLD008928	13.7285	1.97044	6.61157	7.43685
CMLD008956	53.6661	21.6749	2.20386	25.8483
CMLD008966	51.17	15.7635	8.81543	25.2497
CMLD008361	24.961	23.6453	8.81543	19.1406
CMLD008362	37.4415	13.7931	8.81543	20.0167
CMLD008363	5.61622	15.7635	6.61157	9.33045
CMLD009007	38.0655	1.97044	4.40771	14.8146
CMLD009008	29.9532	5.91133	4.40771	13.4241
CMLD009037	9.36037	9.85222	26.4463	15.2196
CMLD009039	4.9922	11.8227	6.61157	7.80881
CMLD009042	16.8487	5.91133	13.2231	11.9944
CMLD009045	5.61622	3.94089	2.20386	3.92032
CMLD009057	11.8565	7.88177	22.0386	13.9256
CMLD009123	15.6006	5.91133	2.20386	7.90527
CMLD009125	23.0889	3.94089	2.20386	9.74456
CMLD009126	23.7129	3.94089	8.81543	12.1564
CMLD008978	4.36817	9.85222	8.81543	7.67861
CMLD008979	47.4259	5.91133	2.20386	18.5137
CMLD008980	61.1544	9.85222	4.40771	25.1381
CMLD008982	29.9532	5.91133	4.40771	13.4241
CMLD008983	79.8752	49.2611	59.5041	62.8801
CMLD008985	48.0499	3.94089	8.81543	20.2687
CMLD008987	61.7785	74.8768	48.4848	61.7134
CMLD008988	6.24025	3.94089	6.61157	5.59757
CMLD008989	38.0655	21.6749	6.61157	22.1173
CMLD008991	51.17	1.97044	4.40771	19.1827
CMLD008994	14.9766	5.91133	4.40771	8.43188
CMLD008995	86.1154	88.67	101.377	92.0543
CMLD008996	34.9454	1.97044	4.40771	13.7745
CMLD008999	54.9142	3.94089	4.40771	21.0876
CMLD009131	44.9298	5.91133	11.0193	20.6201
CMLD009132	38.6895	7.88177	6.61157	17.7276
CMLD009137	43.6817	15.7635	4.40771	21.2843
CMLD009138	57.4103	9.85222	6.61157	24.6247
CMLD009139	44.9298	13.7931	4.40771	21.0435
CMLD009140	16.2246	13.7931	57.3003	29.106
CMLD009141	40.5616	9.85222	11.0193	20.4777
CMLD009142	45.5538	7.88177	4.40771	19.2811
CMLD009143	10.6084	9.85222	4.40771	8.28945
CMLD009144	31.2012	5.91133	8.81543	15.3093
CMLD009145	53.6661	7.88177	8.81543	23.4544
CMLD009146	31.2012	15.7635	11.0193	19.328
CMLD009147	46.8019	7.88177	6.61157	20.4317
CMLD009151	43.0577	11.8227	11.0193	21.9666
CMLD009152	64.2746	13.7931	8.81543	28.961
CMLD009156	19.3448	11.8227	4.40771	11.8584
CMLD009157	50.546	9.85222	8.81543	23.0712
CMLD009159	26.8331	21.6749	8.81543	19.1078
CMLD009170	26.209	13.7931	8.81543	16.2725
CMLD009171	77.3791	15.7635	8.81543	33.986
CMLD009172	57.4103	15.7635	33.0579	35.4106
CMLD008961	57.4103	21.6749	17.6309	32.2387
CMLD008366	9.36037	11.8227	11.0193	10.7341
CMLD009181	46.1778	21.6749	11.0193	26.2907
CMLD009182	54.9142	11.8227	6.61157	24.4495
CMLD009183	37.4415	41.3793	8.81543	29.2121
CMLD009184	51.17	17.734	13.2231	27.3757
CMLD009185	40.5616	13.7931	13.2231	22.526
CMLD009187	51.7941	13.7931	8.81543	24.8009
CMLD009188	45.5538	29.5567	26.4463	33.8523
CMLD009189	49.922	17.734	11.0193	26.2251
CMLD009191	50.546	19.7044	15.427	28.5592
CMLD009209	33.6973	17.734	13.2231	21.5515
CMLD009210	43.0577	13.7931	8.81543	21.8888
CMLD009211	53.4606	33.1034	5.92593	30.83
CMLD009213	30.5489	27.5862	11.8519	23.329
CMLD009214	61.0979	33.1034	5.92593	33.3757
CMLD009215	72.5537	88.2759	8.88889	56.5728
CMLD009216	160.382	49.6552	8.88889	72.9753
CMLD009218	47.7327	22.069	14.8148	28.2055
CMLD009273	43.9141	33.1034	8.88889	28.6355
CMLD009274	175.656	33.1034	11.8519	73.5372
CMLD009220	43.9141	33.1034	23.7037	33.5737
CMLD009275	38.1862	55.1724	59.2593	50.8726
CMLD009276	61.0979	16.5517	29.6296	35.7597
CMLD009277	211.933	27.5862	195.556	145.025
CMLD009221	34.3675	22.069	20.7407	25.7257
CMLD009278	47.7327	33.1034	14.8148	31.8837
CMLD009223	42.0048	33.1034	14.8148	29.9743
CMLD009226	51.5513	44.1379	11.8519	35.847
CMLD009227	124.105	44.1379	17.7778	62.0069
CMLD009228	118.377	33.1034	14.8148	55.4318
CMLD009229	202.387	22.069	127.407	117.288
CMLD009230	171.838	198.621	352.593	241.017
CMLD009231	68.7351	49.6552	35.5556	51.3153
CMLD009233	40.0955	33.1034	44.4444	39.2145
CMLD009235	36.2768	22.069	11.8519	23.3992
CMLD009236	99.284	49.6552	20.7407	56.56
CMLD009237	72.5537	33.1034	5.92593	37.1944
CMLD009238	103.103	22.069	23.7037	49.6251
CMLD009240	55.3699	22.069	14.8148	30.7512
CMLD009241	78.2816	99.3103	8.88889	62.1603
CMLD009242	30.5489	77.2414	5.92593	37.9054
CMLD009243	21.0024	27.5862	59.2593	35.9493
CMLD009245	51.5513	38.6207	8.88889	33.0203
CMLD009246	32.4582	55.1724	23.7037	37.1115
CMLD009250	70.6444	44.1379	8.88889	41.2237
CMLD009251	72.5537	44.1379	11.8519	42.8478
CMLD009252	28.6396	16.5517	8.88889	18.0267
CMLD009253	120.286	38.6207	35.5556	64.8209
CMLD009254	49.642	38.6207	20.7407	36.3345
CMLD009255	42.0048	33.1034	14.8148	29.9743
CMLD009256	24.821	22.069	11.8519	19.5806
CMLD009257	87.8282	38.6207	11.8519	46.1002
CMLD009262	93.5561	27.5862	11.8519	44.3314
CMLD009263	38.1862	198.621	8.88889	81.8986
CMLD009264	15.2745	16.5517	11.8519	14.5593
CMLD009271	59.1885	82.7586	14.8148	52.254
CMLD009025	108.831	33.1034	11.8519	51.2619
CMLD009293	15.2745	27.5862	17.7778	20.2128
CMLD009331	13.3652	27.5862	8.88889	16.6134
CMLD009333	135.561	104.828	44.4444	94.9443
CMLD009334	22.9117	38.6207	8.88889	23.4738
CMLD009335	36.2768	99.3103	17.7778	51.1217
CMLD009340	22.9117	22.069	11.8519	18.9442
CMLD009342	30.5489	44.1379	44.4444	39.7104
CMLD009356	30.5489	27.5862	8.88889	22.3413
CMLD009353	42.0048	44.1379	17.7778	34.6402
CMLD009382	13.3652	22.069	8.88889	14.7743
CMLD009416	28.6396	27.5862	17.7778	24.6679
CMLD009545	82.1002	55.1724	8.88889	48.7205
CMLD009547	87.8282	44.1379	17.7778	49.9146
CMLD009550	42.0048	16.5517	11.8519	23.4694
CMLD009551	30.5489	38.6207	20.7407	29.9701
CMLD009552	51.5513	49.6552	14.8148	38.6738
CMLD009553	34.3675	27.5862	29.6296	30.5278
CMLD009554	26.7303	22.069	8.88889	19.2294
CMLD009559	28.6396	38.6207	11.8519	26.3707
CMLD009563	17.1838	33.1034	8.88889	19.7254
CMLD009564	45.8234	44.1379	11.8519	33.9377
CMLD009565	66.8258	16.5517	5.92593	29.7678
CMLD009465	120.286	71.7241	20.7407	70.9171
CMLD009476	63.0072	33.1034	14.8148	36.9751
CMLD009479	34.3675	33.1034	11.8519	26.4409
CMLD009480	72.5537	27.5862	35.5556	45.2318
CMLD009481	38.1862	33.1034	17.7778	29.6891
CMLD006703	47.7327	77.2414	109.63	78.2012
CMLD009428	152.745	22.069	11.8519	62.2218
CMLD009433	64.9165	16.5517	8.88889	30.119
CMLD009449	116.468	38.6207	20.7407	58.6097
CMLD009452	32.4582	38.6207	14.8148	28.6312
CMLD009453	95.4654	38.6207	14.8148	49.6336
CMLD009454	68.7351	22.069	59.2593	50.0211
CMLD009531	34.3675	33.1034	11.8519	26.4409
CMLD009488	8.88889	17.656	44.1379	23.5609
CMLD009496	6.51852	18.8737	57.6245	27.6722
CMLD009738	17.1852	12.7854	33.1034	21.0247
CMLD009765	7.11111	14.6119	49.0421	23.5884
CMLD009777	10.6667	28.0061	40.4598	26.3775
CMLD009778	10.6667	11.5677	41.0728	21.1024
CMLD009600	20.7407	15.8295	39.2337	25.268
CMLD009602	23.1111	24.9619	63.1418	37.0716
CMLD009604	8.88889	28.0061	32.4904	23.1285
CMLD009606	8.2963	18.8737	36.7816	21.3172
CMLD009612	18.963	12.7854	41.0728	24.2737
CMLD009615	4.14815	18.8737	44.1379	22.3866
CMLD009617	29.6296	20.7002	45.364	31.8979
CMLD009620	13.6296	22.5266	38.0077	24.7213
CMLD009622	12.4444	18.2648	33.7165	21.4753
CMLD009623	7.11111	29.8326	60.6897	32.5444
CMLD009628	10.6667	18.8737	34.9425	21.4943
CMLD009630	2.96296	18.2648	43.5249	21.5842
CMLD009632	13.037	15.2207	28.8123	19.0233
CMLD009634	14.2222	15.8295	39.2337	23.0952
CMLD008160	25.4815	17.0472	48.4291	30.3193
CMLD009512	9.48148	17.656	34.9425	20.6933
CMLD009674	25.4815	9.74125	43.5249	26.2492
CMLD009675	21.3333	25.5708	34.9425	27.2822
CMLD009677	15.4074	18.8737	36.1686	23.4832
CMLD009682	4.14815	13.3942	37.3946	18.3123
CMLD009684	4.74074	17.656	26.3602	16.2523
CMLD009685	4.74074	18.8737	26.9732	16.8625
CMLD009686	7.7037	18.8737	36.7816	21.1197
CMLD009688	26.6667	20.7002	29.4253	25.5974
CMLD009693	4.74074	15.2207	37.3946	19.1187
CMLD009694	7.11111	15.2207	31.8774	18.0697
CMLD009805	3.55556	22.5266	28.8123	18.2982
CMLD009807	5.33333	9.74125	26.3602	13.8116
CMLD009810	6.51852	9.74125	21.4559	12.5719
CMLD009811	5.33333	10.9589	20.2299	12.174
CMLD009816	4.74074	16.4384	31.8774	17.6855
CMLD009830	4.74074	17.0472	29.4253	17.0711
CMLD009836	3.55556	17.0472	29.4253	16.676
CMLD009850	20.7407	17.656	31.8774	23.4247
CMLD009854	2.96296	19.4825	20.8429	14.4295
CMLD009857	3.55556	14.003	25.7471	14.4352
CMLD009862	5.92593	6.69711	17.7778	10.1336
CMLD009864	5.33333	23.7443	18.3908	15.8228
CMLD009866	21.3333	10.3501	28.8123	20.1652
CMLD009867	3.55556	11.5677	21.4559	12.1931
CMLD009882	6.51852	17.0472	28.8123	17.4593
CMLD009887	5.92593	52.3592	39.2337	32.5063
CMLD009899	12.4444	28.6149	23.295	21.4515
CMLD009905	1.18519	30.4414	25.7471	19.1246
CMLD009910	7.11111	12.7854	20.8429	13.5798
CMLD009916	1.18519	20.7002	37.3946	19.76
CMLD009917	6.51852	28.0061	25.1341	19.8862
CMLD010118	5.33333	14.6119	31.2644	17.0699
CMLD009956	2.96296	11.5677	20.8429	11.7912
CMLD009957	7.7037	22.5266	18.3908	16.207
CMLD010010	7.11111	23.7443	21.4559	17.4371
CMLD009991	7.11111	29.2237	16.5517	17.6289
CMLD009992	8.88889	18.2648	25.7471	17.6336
CMLD009996	1.77778	20.0913	34.3295	18.7329
CMLD009998	7.7037	18.8737	31.8774	19.4849
CMLD010040	4.14815	16.4384	22.682	14.4228
CMLD010104	2.37037	15.2207	20.8429	12.8113
CMLD010127	4.74074	40.1826	17.7778	20.9004
CMLD010128	4.14815	15.8295	22.682	14.2199
CMLD010165	4.14815	18.8737	18.3908	13.8042
CMLD010167	9.48148	35.312	26.9732	23.9222
CMLD010168	4.74074	28.0061	25.1341	19.2936
CMLD010176	2.96296	18.8737	16.5517	12.7961
CMLD010180	2.37037	20.7002	19.6169	14.2291
CMLD010202	4.74074	15.2207	20.8429	13.6015
CMLD010251	3.55556	27.3973	28.8123	19.9217
CMLD010259	2.96296	21.309	28.8123	17.6947
CMLD010260	4.74074	17.656	32.4904	18.2957
CMLD010261	5.33333	22.5266	21.4559	16.4386
CMLD010263	2.96296	26.7884	19.6169	16.4561
CMLD010264	5.92593	17.656	26.3602	16.6474
CMLD010265	4.14815	19.4825	28.8123	17.481
CMLD010267	16.5926	18.2648	22.682	19.1798
CMLD010270	2.96296	23.7443	19.6169	15.4414
CMLD010272	30.9677	14.7368	17.0854	20.93
CMLD010273	10.8961	12.6316	10.0503	11.1926
CMLD010274	29.8208	11.5789	11.0553	17.485
CMLD010275	26.9534	12.6316	12.0603	17.2151
CMLD010276	24.086	11.5789	4.0201	13.2284
CMLD010277	22.3656	8.42105	9.04523	13.2773
CMLD010278	31.5412	10.5263	6.03015	16.0326
CMLD010279	21.7921	7.36842	15.0754	14.7453
CMLD010280	33.2616	16.8421	17.0854	22.3964
CMLD010281	25.233	8.42105	14.0704	15.9081
CMLD010283	23.5125	11.5789	18.0905	17.7273
CMLD010285	24.086	7.36842	10.0503	13.8349
CMLD010292	29.2473	9.47368	12.0603	16.9271
CMLD010294	41.2903	10.5263	11.0553	20.9573
CMLD010298	14.9104	7.36842	6.03015	9.43632
CMLD010335	10.3226	8.42105	11.0553	9.93297
CMLD010329	16.6308	3.15789	13.0653	10.9513
CMLD010328	38.9964	12.6316	9.04523	20.2244
CMLD010342	21.7921	7.36842	11.0553	13.4053
CMLD010341	13.19	7.36842	8.0402	9.53286
CMLD010431	44.1577	7.36842	10.0503	20.5255
CMLD010432	44.7312	8.42105	10.0503	21.0675
CMLD010433	31.5412	9.47368	8.0402	16.3517
CMLD010434	32.6882	7.36842	4.0201	14.6922
CMLD010436	26.9534	6.31579	17.0854	16.7849
CMLD010437	22.3656	6.31579	8.0402	12.2405
CMLD010438	45.3047	6.31579	10.0503	20.5569
CMLD010439	72.2581	7.36842	12.0603	30.5623
CMLD010440	48.7455	6.31579	5.02513	20.0288
CMLD010450	25.233	7.36842	6.03015	12.8772
CMLD010340	40.7168	10.5263	7.03518	19.4261
CMLD010344	21.2186	6.31579	11.0553	12.8632
CMLD010345	16.6308	12.6316	9.04523	12.7692
CMLD010346	12.043	9.47368	13.0653	11.5273
CMLD010348	34.4086	10.5263	10.0503	18.3284
CMLD010349	5.16129	7.36842	7.03518	6.52163
CMLD010350	20.6452	7.36842	7.03518	11.6829
CMLD010351	14.9104	6.31579	6.03015	9.08544
CMLD010352	14.3369	9.47368	6.03015	9.94692
CMLD010443	30.9677	9.47368	8.0402	16.1605
CMLD010444	20.0717	12.6316	7.03518	13.2461
CMLD010445	21.7921	5.26316	9.04523	12.0335
CMLD010446	8.60215	6.31579	8.0402	7.65271
CMLD010449	21.7921	11.5789	7.03518	13.4687
CMLD010499	4.01434	5.26316	16.0804	8.45263
CMLD010512	14.9104	3.15789	6.03015	8.03281
CMLD010516	13.7634	7.36842	6.03015	9.054
CMLD010517	10.8961	8.42105	9.04523	9.45411
CMLD010520	38.9964	11.5789	11.0553	20.5435
CMLD010522	5.73477	7.36842	10.0503	7.71781
CMLD010523	8.60215	7.36842	4.0201	6.66356
CMLD010533	10.3226	7.36842	6.03015	7.90705
CMLD010543	27.5269	5.26316	8.0402	13.6101
CMLD010555	9.7491	8.42105	8.0402	8.73679
CMLD010583	47.5986	5.26316	3.01508	18.6256
CMLD010588	33.8351	8.42105	10.0503	17.4355
CMLD010590	16.0573	8.42105	11.0553	11.8446
CMLD010600	29.8208	5.26316	4.0201	13.0347
CMLD010602	8.60215	4.21053	17.0854	9.96603
CMLD010604	18.9247	6.31579	6.03015	10.4236
CMLD010611	34.4086	8.42105	16.0804	19.6367
CMLD010616	33.8351	11.5789	5.02513	16.8131
CMLD010615	24.6595	6.31579	8.0402	13.0052
CMLD010617	28.1004	7.36842	8.0402	14.503
CMLD010618	8.60215	10.5263	5.02513	8.0512
CMLD010619	24.086	9.47368	11.0553	14.8717
CMLD010620	40.1434	10.5263	17.0854	22.585
CMLD010621	24.6595	13.6842	6.03015	14.7913
CMLD010624	4.58781	10.5263	10.0503	8.38813
CMLD010625	24.6595	6.31579	8.0402	13.0052
CMLD010628	1.14695	9.47368	9.04523	6.55529
CMLD010629	34.9821	4.21053	9.04523	16.0793
CMLD010632	21.2186	14.7368	12.0603	16.0053
CMLD010634	10.3226	12.6316	12.0603	11.6715
CMLD010638	43.5842	9.47368	11.0553	21.3711
CMLD010640	12.043	8.42105	8.0402	9.50142
CMLD010643	7.4552	4.21053	8.0402	6.56864
CMLD010647	8.60215	8.42105	5.02513	7.34944
CMLD010648	32.1147	4.21053	8.0402	14.7885
CMLD010649	18.9247	11.5789	15.0754	15.193
CMLD010650	58.5559	17.6122	25.5541	33.9074
CMLD010658	50.6429	31.8374	31.8123	38.0975
CMLD010661	41.1474	33.8696	31.8123	35.6097
CMLD010662	21.365	27.7731	27.1186	25.4189
CMLD010666	49.0603	18.967	30.7692	32.9322
CMLD010668	53.8081	27.7731	20.8605	34.1472
CMLD010669	49.0603	18.967	25.0326	31.02
CMLD010670	49.0603	44.0305	25.5541	39.5483
CMLD010672	49.0603	21.6765	22.425	31.054
CMLD010613	58.5559	29.1279	27.1186	38.2675
CMLD010631	24.5302	31.8374	29.7262	28.6979
CMLD010642	39.5648	23.7087	22.9465	28.74
CMLD010671	49.8516	23.0313	20.8605	31.2478
CMLD010674	49.8516	17.6122	19.8175	29.0938
CMLD010677	20.5737	23.7087	18.2529	20.8451
CMLD010678	7.91296	31.8374	27.6402	22.4635
CMLD010307	39.5648	24.3861	19.8175	27.9228
CMLD010308	33.2344	25.7409	31.8123	30.2625
CMLD010310	37.1909	24.3861	36.5059	32.6943
CMLD010679	56.182	29.8052	22.425	36.1374
CMLD010681	30.0692	18.2896	27.1186	25.1592
CMLD010687	28.4866	18.2896	15.1239	20.6334
CMLD010688	5.53907	18.2896	17.2099	13.6795
CMLD010690	47.4777	14.2252	17.7314	26.4781
CMLD010691	37.9822	20.3218	20.8605	26.3882
CMLD010695	8.70425	18.967	25.0326	17.5679
CMLD010696	38.7735	23.7087	38.0704	33.5175
CMLD010697	41.1474	19.6444	33.8983	31.5634
CMLD010699	23.7389	17.6122	28.1617	23.1709
CMLD010702	30.8605	19.6444	18.7744	23.0931
CMLD010705	41.9387	12.1931	8.3442	20.8253
CMLD010707	21.365	10.8383	15.1239	15.7757
CMLD010708	46.6864	14.2252	19.8175	26.9097
CMLD010710	46.6864	21.6765	18.7744	29.0458
CMLD010717	30.8605	16.2574	17.2099	21.4426
CMLD010719	38.7735	15.58	21.382	25.2452
CMLD010721	18.9911	16.9348	20.8605	18.9288
CMLD010723	35.6083	16.9348	26.5971	26.3801
CMLD010724	40.3561	12.8704	7.82269	20.3497
CMLD010727	17.4085	13.5478	14.6023	15.1862
CMLD010728	46.6864	10.8383	15.6454	24.39
CMLD010730	15.8259	12.8704	14.6023	14.4329
CMLD010731	14.2433	20.9992	13.5593	16.2673
CMLD010735	28.4866	9.48349	12.5163	16.8288
CMLD010736	9.49555	10.1609	8.86571	9.50738
CMLD010738	10.2868	15.58	15.1239	13.6636
CMLD010739	14.2433	12.1931	14.0808	13.5057
CMLD010740	7.91296	12.8704	13.5593	11.4476
CMLD010741	8.70425	16.9348	16.6884	14.1092
CMLD010745	32.4431	13.5478	15.1239	20.3716
CMLD010746	22.1563	8.8061	15.1239	15.3621
CMLD010747	22.1563	11.5157	14.6023	16.0914
CMLD010752	42.73	15.58	7.82269	22.0442
CMLD010753	34.0257	20.3218	11.9948	22.1141
CMLD010756	9.49555	10.1609	9.38722	9.68122
CMLD010757	17.4085	10.1609	10.4302	12.6665
CMLD010758	14.2433	12.8704	15.6454	14.253
CMLD010760	37.9822	8.1287	8.86571	18.3255
CMLD010761	34.0257	8.1287	9.38722	17.1805
CMLD010763	22.9476	13.5478	8.3442	14.9465
CMLD010764	20.5737	8.1287	8.3442	12.3489
CMLD010765	50.6429	14.9026	7.82269	24.4561
CMLD010766	18.9911	13.5478	10.9518	14.4969
CMLD010767	3.16518	14.9026	10.4302	9.49935
CMLD010768	45.1039	10.1609	10.4302	21.8983
CMLD010769	10.2868	13.5478	12.5163	12.117
CMLD010770	46.6864	11.5157	10.4302	22.8775
CMLD010771	51.4342	8.8061	11.4733	23.9045
CMLD010772	64.095	7.45131	14.0808	28.5424
CMLD010773	24.5302	4.74174	8.3442	12.5387
CMLD010775	32.4431	8.1287	6.25815	15.61
CMLD010776	30.8605	12.8704	9.38722	17.7061
CMLD010777	9.49555	14.9026	13.0378	12.4787
CMLD010778	27.6954	11.5157	8.86571	16.0256
CMLD010780	23.7389	8.1287	9.90874	13.9254
CMLD010781	38.7735	12.1931	12.5163	21.1609
CMLD010782	38.7735	7.45131	11.4733	19.2327
CMLD010784	30.0692	13.5478	9.90874	17.8419
CMLD010787	20.5737	12.8704	8.86571	14.1033
CMLD010788	36.3996	12.8704	8.3442	19.2048
CMLD010789	13.1343	15.3355	12.6183	13.696
CMLD010790	15.5224	10.2236	6.56151	10.7692
CMLD010791	13.1343	9.71246	11.1041	11.317
CMLD010792	10.7463	9.20128	13.123	11.0235
CMLD010794	15.5224	14.8243	11.1041	13.8169
CMLD010795	17.9104	8.17891	9.08517	11.7248
CMLD010796	19.1045	13.8019	12.1136	15.0067
CMLD010797	14.3284	24.5367	27.7603	22.2085
CMLD010798	25.0746	19.4249	10.5994	18.3663
CMLD010799	8.35821	10.2236	7.06625	8.54937
CMLD010800	23.8806	10.7348	10.0946	14.9034
CMLD010801	22.6866	19.4249	11.6088	17.9068
CMLD010803	9.55224	19.4249	16.6562	15.2111
CMLD010804	14.3284	16.3578	9.08517	13.2571
CMLD010806	13.1343	15.8466	14.6372	14.5394
CMLD010807	22.6866	16.3578	19.1798	19.4081
CMLD010808	21.4925	14.8243	12.6183	16.3117
CMLD010809	21.4925	10.2236	11.1041	14.2734
CMLD010810	13.1343	8.6901	8.58044	10.135
CMLD010811	20.2985	19.4249	9.08517	16.2695
CMLD010814	19.1045	16.3578	14.6372	16.6998
CMLD010815	15.5224	13.8019	14.1325	14.4856
CMLD010816	14.3284	13.8019	13.123	13.7511
CMLD010818	15.5224	19.9361	19.6845	18.381
CMLD010820	26.2687	18.9137	13.123	19.4351
CMLD010825	26.2687	13.8019	10.5994	16.89
CMLD010826	19.1045	18.4026	13.6278	17.0449
CMLD010827	21.4925	10.7348	8.07571	13.4344
CMLD010828	11.9403	14.8243	16.1514	14.3053
CMLD010829	37.0149	12.7796	10.5994	20.1313
CMLD010830	22.6866	10.7348	8.58044	14.0006
CMLD010846	7.16418	17.8914	13.6278	12.8944
CMLD010866	10.7463	19.9361	15.6467	15.443
CMLD010868	20.2985	13.8019	8.58044	14.227
CMLD010878	54.9254	10.2236	12.6183	25.9224
CMLD010879	21.4925	12.7796	9.08517	14.4524
CMLD010871	10.7463	14.3131	11.1041	12.0545
CMLD010873	65.6716	11.7572	7.57098	28.3333
CMLD010874	19.1045	8.6901	11.6088	13.1345
CMLD011023	25.0746	25.5591	16.6562	22.43
CMLD011014	15.5224	14.8243	15.142	15.1629
CMLD011049	13.1343	10.7348	12.1136	11.9942
CMLD011022	34.6269	8.17891	5.04732	15.951
CMLD010961	13.1343	10.7348	8.07571	10.6483
CMLD010933	14.3284	7.66773	17.1609	13.0523
CMLD010908	50.1493	13.8019	6.56151	23.5042
CMLD010968	17.9104	8.17891	7.57098	11.2201
CMLD010964	37.0149	20.9585	12.6183	23.5306
CMLD011152	27.4627	10.2236	16.6562	18.1142
CMLD011153	11.9403	12.7796	11.6088	12.1096
CMLD011156	10.7463	11.246	14.6372	12.2098
CMLD011160	27.4627	12.2684	10.5994	16.7768
CMLD011161	32.2388	13.2907	17.6656	21.0651
CMLD011162	16.7164	11.246	13.123	13.6952
CMLD011171	9.55224	12.2684	10.0946	10.6384
CMLD011174	20.2985	16.869	17.6656	18.2777
CMLD011175	16.7164	17.3802	9.08517	14.3939
CMLD011176	35.8209	19.4249	11.1041	22.1166
CMLD011177	62.0896	13.2907	16.1514	30.5106
CMLD011178	41.791	9.71246	17.1609	22.8881
CMLD011181	94.3284	64.4089	107.003	88.5802
CMLD010938	42.9851	13.8019	20.1893	25.6588
CMLD010939	16.7164	12.7796	19.6845	16.3935
CMLD010940	33.4328	17.3802	17.1609	22.658
CMLD010943	9.55224	16.3578	8.58044	11.4968
CMLD010944	13.1343	12.7796	26.7508	17.5549
CMLD011011	23.8806	20.4473	16.1514	20.1598
CMLD010930	9.55224	16.3578	16.6562	14.1887
CMLD011070	17.9104	14.8243	17.1609	16.6319
CMLD010965	19.1045	11.246	12.1136	14.1547
CMLD011065	11.9403	16.869	10.5994	13.1362
CMLD011071	11.9403	10.7348	17.1609	13.2787
CMLD010911	70.4478	22.492	9.58991	34.1766
CMLD010955	22.6866	20.9585	23.2177	22.2876
CMLD010958	22.6866	9.71246	20.694	17.6977
CMLD010972	15.5224	20.4473	10.5994	15.523
CMLD011015	33.4328	19.9361	13.6278	22.3322
CMLD011020	15.5224	14.3131	12.1136	13.983
CMLD011021	25.0746	11.246	12.6183	16.313
CMLD011052	16.7164	10.7348	12.1136	13.1883
CMLD011060	6.72897	21.1692	12.5301	13.4761
CMLD010918	11.9626	19.2	5.78313	12.3152
CMLD010923	6.72897	22.1538	7.71084	12.1979
CMLD010937	13.4579	18.7077	12.0482	14.7379
CMLD010951	7.47664	18.7077	13.9759	13.3867
CMLD010954	14.2056	19.2	14.9398	16.1151
CMLD010966	26.9159	13.7846	12.0482	17.5829
CMLD010971	38.1308	76.8	71.8072	62.246
CMLD010973	11.9626	16.2462	13.012	13.7403
CMLD010974	5.98131	17.7231	8.6747	10.793
CMLD010975	14.9533	18.2154	5.78313	12.9839
CMLD011003	11.215	19.6923	11.0843	13.9972
CMLD011004	34.3925	20.1846	11.0843	21.8872
CMLD011006	14.9533	29.0462	4.81928	16.2729
CMLD010857	12.7103	19.2	13.012	14.9741
CMLD010858	8.2243	16.7385	15.9036	13.6221
CMLD011211	10.4673	12.8	15.9036	13.057
CMLD011144	10.4673	15.7538	7.71084	11.3107
CMLD011145	6.72897	17.7231	11.0843	11.8455
CMLD011016	18.6916	16.7385	15.4217	16.9506
CMLD010848	10.4673	15.7538	11.0843	12.4352
CMLD010849	11.9626	16.7385	19.2771	15.9927
CMLD010880	15.7009	19.6923	12.5301	15.9745
CMLD010881	31.4019	17.2308	25.5422	24.7249
CMLD010883	20.9346	18.7077	18.3133	19.3185
CMLD010884	7.47664	15.7538	13.9759	12.4021
CMLD010886	4.48598	11.8154	10.6024	8.96793
CMLD010887	6.72897	18.7077	9.63855	11.6917
CMLD010888	13.4579	15.7538	14.4578	14.5565
CMLD010890	9.71963	19.6923	12.0482	13.82
CMLD010891	8.97196	19.2	10.1205	12.7641
CMLD010892	11.9626	21.1692	15.4217	16.1845
CMLD010893	5.98131	10.3385	12.5301	9.61663
CMLD010894	8.2243	10.8308	10.6024	9.88583
CMLD010895	29.9065	12.8	9.63855	17.4484
CMLD010897	20.9346	15.7538	10.6024	15.7636
CMLD010899	9.71963	12.3077	12.5301	11.5191
CMLD010900	40.3738	16.7385	13.494	23.5354
CMLD010901	9.71963	13.2923	7.22892	10.0803
CMLD010902	12.7103	15.2615	12.0482	13.34
CMLD010903	7.47664	10.8308	13.012	10.4398
CMLD010920	8.97196	17.2308	9.63855	11.9471
CMLD010921	21.6822	13.7846	8.6747	14.7139
CMLD010925	8.2243	21.1692	12.0482	13.8139
CMLD010926	12.7103	25.1077	12.0482	16.6221
CMLD010948	11.215	11.8154	7.22892	10.0864
CMLD010949	34.3925	14.2769	9.63855	19.436
CMLD010950	29.1589	14.2769	13.9759	19.1372
CMLD010976	33.6449	18.2154	10.1205	20.6602
CMLD010977	23.1776	12.3077	16.8675	17.4509
CMLD010978	26.1682	10.8308	6.74699	14.582
CMLD010983	4.48598	17.7231	12.5301	11.5797
CMLD010984	14.9533	13.7846	16.8675	15.2018
CMLD010986	8.97196	16.7385	17.8313	14.5139
CMLD010919	7.47664	15.7538	7.22892	10.1531
CMLD010988	15.7009	17.7231	10.1205	14.5148
CMLD010906	13.4579	18.2154	23.1325	18.2686
CMLD010991	14.2056	17.2308	15.9036	15.78
CMLD010992	28.4112	13.7846	24.5783	22.258
CMLD010993	11.9626	13.7846	11.5663	12.4378
CMLD010994	10.4673	16.7385	19.2771	15.4943
CMLD010996	14.9533	19.2	13.9759	16.0431
CMLD010997	16.4486	15.2615	11.5663	14.4255
CMLD011024	9.71963	15.7538	15.4217	13.6317
CMLD011025	19.4393	15.2615	18.3133	17.6713
CMLD011026	7.47664	13.2923	13.494	11.421
CMLD011027	11.215	13.2923	11.0843	11.8639
CMLD011029	11.9626	14.2769	14.9398	13.7264
CMLD011031	10.4673	14.7692	18.7952	14.6772
CMLD011032	2.99065	15.7538	14.4578	11.0674
CMLD011034	6.72897	14.2769	12.0482	11.018
CMLD011038	10.4673	18.2154	8.6747	12.4525
CMLD011036	11.215	11.8154	12.5301	11.8535
CMLD011035	9.71963	16.2462	10.6024	12.1894
CMLD011039	10.4673	10.8308	9.63855	10.3122
CMLD011040	11.215	16.2462	11.0843	12.8485
CMLD011041	7.47664	16.7385	13.012	12.409
CMLD011044	11.9626	15.7538	13.494	13.7368
CMLD011046	7.47664	18.2154	9.63855	11.7769
CMLD011072	13.4579	11.8154	11.0843	12.1192
CMLD011073	33.8409	20.4561	11.1986	21.8319
CMLD011074	46.0237	18.2446	16.7979	27.0221
CMLD011075	20.3046	19.9032	9.79878	16.6689
CMLD011076	51.4382	17.1389	12.5984	27.0585
CMLD011077	14.89	17.6918	15.3981	15.9933
CMLD011078	51.4382	22.1147	11.8985	28.4838
CMLD011079	115.059	23.7733	30.0962	56.3096
CMLD011080	16.2437	48.0995	10.4987	24.9473
CMLD011081	13.5364	21.009	12.5984	15.7146
CMLD011082	75.8037	18.2446	11.8985	35.3156
CMLD011087	17.5973	21.009	4.19948	14.2686
CMLD011088	43.3164	16.586	9.09886	23.0004
CMLD011089	64.9746	18.7975	7.69904	30.4904
CMLD011090	46.0237	35.3836	12.5984	31.3352
CMLD011091	21.6582	29.302	11.8985	20.9529
CMLD011092	25.7191	20.4561	11.8985	19.3579
CMLD011093	16.2437	17.1389	6.29921	13.2273
CMLD011094	48.731	12.716	9.09886	23.5153
CMLD011095	44.6701	11.6102	15.3981	23.8928
CMLD011096	54.1455	17.1389	11.1986	27.4943
CMLD011097	112.352	23.2205	30.7962	55.4562
CMLD011098	14.89	34.2778	9.09886	19.4222
CMLD011099	20.3046	21.009	11.1986	17.5041
CMLD011100	10.8291	19.3504	12.5984	14.2593
CMLD011101	73.0964	14.9274	11.1986	33.0742
CMLD011102	39.2555	12.1631	11.8985	21.1057
CMLD011103	55.4992	11.0574	8.39895	24.9852
CMLD011104	16.2437	14.9274	5.5993	12.2568
CMLD011105	21.6582	12.1631	6.29921	13.3735
CMLD011106	10.8291	16.586	9.09886	12.1713
CMLD011107	16.2437	19.3504	11.8985	15.8308
CMLD011109	33.8409	21.009	12.5984	22.4828
CMLD011110	20.3046	16.0332	10.4987	15.6121
CMLD011111	86.6328	8.84589	6.29921	33.926
CMLD011112	102.876	11.6102	8.39895	40.9619
CMLD011113	94.7547	11.6102	5.5993	37.3214
CMLD011114	28.4264	14.9274	10.4987	17.9508
CMLD011115	23.0118	11.0574	9.09886	14.3894
CMLD011116	9.47547	17.1389	6.99913	11.2045
CMLD011117	13.5364	11.6102	8.39895	11.1819
CMLD011118	67.6819	11.0574	11.1986	29.9793
CMLD011119	23.0118	16.0332	7.69904	15.5814
CMLD011120	28.4264	13.2688	6.29921	15.9981
CMLD011121	9.47547	17.1389	6.29921	10.9712
CMLD011122	33.8409	24.8791	6.29921	21.6731
CMLD011620	25.7191	9.95162	10.4987	15.3898
CMLD011123	21.6582	14.3746	7.69904	14.5773
CMLD011124	32.4873	9.39876	6.99913	16.2951
CMLD011125	16.2437	13.2688	4.89939	11.4706
CMLD011126	47.3773	9.95162	4.89939	20.7428
CMLD011127	64.9746	9.39876	7.69904	27.3575
CMLD011128	47.3773	11.6102	6.99913	21.9956
CMLD011129	47.3773	10.5045	7.69904	21.8603
CMLD011130	64.9746	12.1631	5.5993	27.579
CMLD011131	27.0728	13.2688	5.5993	15.3136
CMLD011132	20.3046	13.8217	5.5993	13.2419
CMLD011134	13.5364	12.716	7.69904	11.3171
CMLD011135	27.0728	12.716	9.79878	16.5292
CMLD011136	17.5973	12.1631	4.19948	11.32
CMLD011137	39.2555	12.716	4.19948	18.7236
CMLD011138	10.8291	84.0359	20.9974	38.6208
CMLD011139	14.89	9.95162	5.5993	10.147
CMLD011141	18.9509	9.39876	6.29921	11.5496
CMLD011142	16.2437	9.95162	6.99913	11.0648
CMLD011143	13.5364	12.716	6.29921	10.8505
CMLD010913	12.1827	9.95162	5.5993	9.24456
CMLD011216	18.9509	12.716	10.4987	14.0552
CMLD011217	35.1946	14.9274	14.6982	21.6067
CMLD011218	17.5973	6.63442	7.69904	10.6436
CMLD011220	18.9509	13.2688	6.29921	12.8397
CMLD011221	20.3046	14.9274	7.69904	14.3103
CMLD011223	31.1337	12.1631	4.19948	15.8321
CMLD011224	17.5973	6.08155	8.39895	10.6926
CMLD011237	10.8291	12.716	8.39895	10.648
CMLD011242	33.8409	10.5045	4.89939	16.4149
CMLD011254	18.9509	14.9274	11.1986	15.0257
CMLD011256	18.9509	12.716	6.29921	12.6554
CMLD011257	23.0118	11.6102	4.19948	12.9405
CMLD011260	27.0728	8.84589	10.4987	15.4724
CMLD011261	41.9628	8.29302	4.19948	18.1518
CMLD011275	25.3275	55.7621	14.4638	31.8511
CMLD011303	69.869	40.8922	15.9601	42.2404
CMLD011308	7.86026	20.0743	19.9501	15.9616
CMLD011309	25.3275	20.0743	17.4564	20.9527
CMLD011311	24.4541	21.5613	14.9626	20.326
CMLD011315	14.8472	26.7658	13.9651	18.526
CMLD011316	27.9476	28.9963	25.9352	27.6263
CMLD011317	22.7074	62.4535	35.4115	40.1908
CMLD011319	30.5677	31.9703	10.4738	24.3373
CMLD011323	23.5808	24.5353	10.4738	19.53
CMLD011345	54.1485	21.5613	19.9501	31.8866
CMLD011349	41.048	27.5093	15.4613	28.0062
CMLD011352	6.9869	27.5093	11.9701	15.4888
CMLD011355	19.214	18.5874	9.47631	15.7592
CMLD011331	35.8079	20.0743	17.4564	24.4462
CMLD011335	31.441	57.2491	19.4514	36.0472
CMLD011337	9.60699	26.7658	9.47631	15.283
CMLD011347	16.5939	23.7918	9.97506	16.7869
CMLD011348	13.9738	23.0483	14.4638	17.162
CMLD005772	23.5808	20.0743	12.9676	18.8742
CMLD011364	74.2358	14.8699	11.9701	33.6919
CMLD011366	78.6026	22.3048	12.9676	37.9583
CMLD011367	57.6419	14.8699	19.4514	30.6544
CMLD011369	68.9956	39.4052	22.4439	43.6149
CMLD006140	15.7205	21.5613	10.4738	15.9186
CMLD010910	80.3493	17.1004	6.98254	34.8108
CMLD011380	25.3275	23.0483	11.9701	20.1153
CMLD011381	36.6812	15.6134	9.97506	20.7566
CMLD011382	13.9738	16.3569	11.4713	13.934
CMLD011383	35.8079	11.8959	12.9676	20.2238
CMLD011384	68.9956	15.6134	18.4539	34.3543
CMLD011385	40.1747	49.0706	8.97756	32.741
CMLD011387	19.214	13.3829	9.47631	14.0244
CMLD011388	24.4541	21.5613	9.97506	18.6635
CMLD011389	35.8079	22.3048	8.4788	22.1972
CMLD011390	20.0873	14.8699	5.98504	13.6474
CMLD011391	27.0742	28.9963	15.9601	24.0102
CMLD011395	109.17	78.8104	47.8803	78.6203
CMLD011396	9.60699	20.8178	10.9726	13.7991
CMLD011400	20.9607	42.3792	18.4539	27.2646
CMLD011401	12.2271	19.3309	9.47631	13.6781
CMLD011402	13.9738	17.1004	9.97506	13.6831
CMLD011358	13.1004	17.8439	12.4688	14.471
CMLD011361	14.8472	20.0743	14.9626	16.628
CMLD011362	43.6681	17.1004	9.97506	23.5812
CMLD011363	95.1965	78.0669	51.3716	74.8783
CMLD011413	12.2271	25.2788	8.97756	15.4945
CMLD011414	25.3275	40.8922	9.47631	25.232
CMLD011415	8.73362	16.3569	5.48628	10.1923
CMLD011416	9.60699	31.2268	8.97756	16.6038
CMLD011417	14.8472	17.1004	6.48379	12.8104
CMLD011418	10.4803	17.1004	6.98254	11.5211
CMLD011419	8.73362	17.1004	9.47631	11.7701
CMLD011420	13.1004	19.3309	10.9726	14.468
CMLD011322	13.1004	23.7918	9.97506	15.6224
CMLD007889	35.8079	37.1747	8.97756	27.32
CMLD011318	20.0873	12.6394	10.9726	14.5664
CMLD011434	27.0742	20.8178	8.4788	18.7903
CMLD011435	58.5153	22.3048	11.9701	30.9301
CMLD011445	27.0742	27.5093	11.4713	22.0183
CMLD011447	22.7074	47.5836	12.9676	27.7529
CMLD011448	22.7074	21.5613	10.9726	18.4138
CMLD011450	16.5939	37.9182	14.9626	23.1582
CMLD011451	35.8079	30.4833	12.4688	26.2533
CMLD011452	26.2009	15.6134	6.98254	16.2656
CMLD011453	12.2271	28.2528	11.9701	17.4833
CMLD011457	22.7074	26.0223	14.4638	21.0645
CMLD011458	15.7205	25.2788	13.9651	18.3215
CMLD011459	16.5939	26.7658	13.9651	19.1083
CMLD011460	27.0742	34.9442	9.47631	23.8316
CMLD011464	20.0873	39.4052	12.4688	23.9871
CMLD011467	25.3275	15.6134	8.97756	16.6395
CMLD011468	30.5677	15.6134	6.48379	17.555
CMLD011469	28.821	28.2528	10.9726	22.6821
CMLD011475	24.4541	30.4833	13.4663	22.8013
CMLD011477	28.821	31.2268	10.9726	23.6734
CMLD011488	27.9476	27.5093	12.4688	22.6419
CMLD011489	48.0349	37.9182	12.4688	32.8073
CMLD011490	19.214	15.6134	10.4738	15.1004
CMLD011491	26.2009	11.8959	13.4663	17.1877
CMLD011492	24.9578	14.562	42.5856	27.3685
CMLD011493	21.5852	18.2025	35.488	25.0919
CMLD011494	39.7976	17.2924	32.4461	29.8454
CMLD011495	21.5852	24.5734	32.4461	26.2016
CMLD011497	12.8162	15.9272	28.3904	19.0446
CMLD011498	9.44351	12.2867	29.9113	17.2138
CMLD011499	14.1653	29.124	66.4132	36.5675
CMLD011505	18.887	18.2025	50.6971	29.2622
CMLD011507	29.0051	13.6519	23.3207	21.9925
CMLD011509	10.7926	22.2981	26.3625	19.8177
CMLD011514	6.07083	16.8373	36.5019	19.8033
CMLD011515	8.09444	14.562	27.3764	16.6776
CMLD011517	16.1889	13.1968	22.3067	17.2308
CMLD011518	13.4907	17.2924	45.1204	25.3012
CMLD011519	10.7926	15.4721	35.9949	20.7532
CMLD011520	16.1889	15.0171	45.6274	25.6111
CMLD011521	16.8634	10.0114	16.73	14.5349
CMLD011522	17.5379	11.8316	22.3067	17.2254
CMLD011523	19.5616	26.3936	29.9113	25.2888
CMLD011524	23.6088	15.0171	25.8555	21.4938
CMLD011525	11.4671	33.6746	26.3625	23.8347
CMLD011526	11.4671	13.1968	32.4461	19.0367
CMLD011531	10.118	18.6576	30.4183	19.7313
CMLD011532	19.5616	13.6519	37.0089	23.4074
CMLD011533	22.2597	13.6519	11.6603	15.8573
CMLD011534	12.8162	16.3823	16.73	15.3095
CMLD011535	11.4671	16.8373	25.8555	18.0533
CMLD011536	13.4907	12.2867	25.3485	17.042
CMLD011539	6.74536	15.4721	16.2231	12.8135
CMLD011546	31.7032	14.1069	25.8555	23.8886
CMLD011549	20.2361	11.8316	22.3067	18.1248
CMLD011551	13.4907	10.4664	29.4043	17.7872
CMLD011552	23.6088	12.2867	14.7022	16.8659
CMLD011553	16.1889	8.64619	19.7719	14.869
CMLD011554	43.1703	13.6519	21.7997	26.2073
CMLD011560	24.2833	10.9215	23.8276	19.6775
CMLD011561	12.8162	14.562	20.2788	15.8857
CMLD011562	14.1653	14.1069	20.7858	16.3527
CMLD011563	31.7032	11.3766	18.251	20.4436
CMLD011564	33.7268	16.8373	16.2231	22.2624
CMLD011566	35.0759	8.19113	10.6464	17.9711
CMLD011567	25.6324	7.281	13.1812	15.3649
CMLD011572	19.5616	14.562	19.7719	17.9651
CMLD011573	10.118	11.8316	18.251	13.4002
CMLD011574	22.9342	7.73606	23.3207	17.997
CMLD011575	16.8634	11.8316	20.7858	16.4936
CMLD011576	14.8398	12.7418	15.7161	14.4325
CMLD011577	35.7504	12.2867	17.744	21.927
CMLD011578	31.7032	12.2867	12.1673	18.7191
CMLD011581	24.9578	15.0171	10.1394	16.7048
CMLD011582	24.2833	10.0114	13.1812	15.8253
CMLD011583	11.4671	9.10125	14.1952	11.5879
CMLD011586	29.6796	12.7418	18.7579	20.3931
CMLD011587	49.2411	12.7418	19.2649	27.0826
CMLD011588	41.8212	8.19113	14.7022	21.5715
CMLD011591	46.543	10.0114	21.2928	25.9491
CMLD011592	31.7032	10.0114	13.1812	18.2986
CMLD011594	68.8027	9.10125	9.12548	29.0098
CMLD011595	56.661	58.248	80.6084	65.1725
CMLD011598	58.6847	7.73606	10.1394	25.52
CMLD010510	7.4199	29.124	47.1483	27.8974
CMLD011599	6.74536	13.1968	13.6882	11.2101
CMLD011601	10.7926	9.55631	19.2649	13.2046
CMLD011602	8.76897	7.281	14.7022	10.2507
CMLD011603	36.425	12.7418	13.1812	20.7827
CMLD011605	31.7032	10.4664	10.1394	17.4364
CMLD011606	12.1417	11.8316	15.2091	13.0608
CMLD011607	20.2361	12.2867	11.6603	14.7277
CMLD011608	14.1653	14.562	13.1812	13.9695
CMLD011616	8.09444	9.10125	15.7161	10.9706
CMLD011617	12.8162	13.1968	14.7022	13.5717
CMLD011618	8.76897	10.4664	12.6743	10.6366
CMLD011619	10.118	14.1069	9.12548	11.1168
CMLD011621	10.7926	6.82594	12.1673	9.92861
CMLD011622	8.76897	14.562	17.744	13.6917
CMLD011623	10.7926	12.7418	8.11153	10.5486
CMLD011624	8.09444	10.9215	12.1673	10.3944
CMLD011625	10.7926	12.2867	13.1812	12.0868
CMLD011626	8.09444	12.7418	10.1394	10.3252
CMLD011627	6.07083	10.0114	14.1952	10.0925
CMLD011628	7.82014	47.0242	37.5367	30.7937
CMLD011630	4.69208	52.3145	33.4311	30.1459
CMLD011631	7.82014	36.4438	38.1232	27.4624
CMLD011632	3.91007	29.3902	31.6716	21.6573
CMLD011633	3.12805	29.3902	46.9208	26.4797
CMLD011634	11.7302	40.5584	43.9883	32.0923
CMLD011635	5.4741	33.5048	44.5748	27.8512
CMLD011636	3.91007	69.9486	52.1994	42.0193
CMLD011637	7.82014	19.9853	28.739	18.8481
CMLD011638	3.91007	33.5048	26.9795	21.4648
CMLD011639	9.38416	31.7414	25.8065	22.3107
CMLD011640	7.82014	21.1609	26.9795	18.6535
CMLD011642	4.69208	29.978	31.6716	22.1139
CMLD011643	7.03812	24.6877	39.2962	23.674
CMLD011644	11.7302	28.2145	34.6041	24.8496
CMLD011645	7.03812	48.7877	47.5073	34.4444
CMLD011649	32.0626	19.3975	21.1144	24.1915
CMLD011650	9.38416	26.4511	28.1525	21.3293
CMLD011652	13.2942	26.4511	34.6041	24.7832
CMLD011658	24.2424	24.0999	26.9795	25.1073
CMLD011664	7.03812	24.6877	31.085	20.937
BU0001091	10.1662	24.0999	25.8065	20.0242
CMLD011669	11.7302	27.6267	39.8827	26.4132
CMLD011671	21.1144	36.4438	40.4692	32.6758
CMLD011672	20.3324	22.9243	20.5279	21.2615
CMLD011675	7.82014	21.7487	28.739	19.436
CMLD011676	7.82014	28.8024	26.393	21.0051
CMLD011677	7.82014	23.5121	21.7009	17.6777
CMLD011680	5.4741	24.0999	29.3255	19.6332
CMLD011682	9.38416	21.7487	28.739	19.9573
CMLD010511	3.91007	26.4511	28.1525	19.5046
CMLD010429	4.69208	26.4511	25.8065	18.9832
CMLD009731	35.1906	14.1073	16.4223	21.9067
CMLD011615	17.2043	25.2755	22.2874	21.5891
CMLD011683	4.69208	20.5731	27.566	17.6104
CMLD011684	13.2942	24.0999	24.6334	20.6759
CMLD011686	3.91007	26.4511	24.0469	18.136
CMLD011697	9.38416	53.4901	35.1906	32.6883
CMLD011699	10.1662	22.3365	25.8065	19.4364
CMLD005022	12.5122	35.856	25.8065	24.7249
CMLD004605	11.7302	17.0463	21.7009	16.8258
CMLD011700	9.38416	25.8633	18.7683	18.0053
CMLD011701	14.8583	28.2145	28.739	23.9373
2634	7.82014	26.4511	18.1818	17.4844
CMLD009643	12.5122	21.7487	19.3548	17.8719
CMLD011502	13.2942	49.9633	26.393	29.8835
CMLD009642	10.9482	29.3902	18.1818	19.5067
CMLD009646	50.8309	41.734	65.6891	52.7514
CMLD011473	21.1144	15.2829	22.2874	19.5615
CMLD011478	7.03812	19.9853	18.1818	15.0684
CMLD011479	10.1662	18.2219	23.4604	17.2828
CMLD011481	104.008	70.5364	82.1114	85.5519
CMLD011504	9.38416	17.0463	18.7683	15.0663
CMLD011646	13.2942	25.8633	20.5279	19.8951
CMLD011703	6.25611	18.2219	15.2493	13.2424
CMLD011706	10.1662	25.8633	21.7009	19.2435
CMLD011713	18.7683	16.4585	19.9413	18.3894
CMLD011714	13.2942	14.6951	24.6334	17.5409
CMLD011715	9.38416	17.6341	25.2199	17.4127
CMLD011716	72.7273	45.2608	43.4018	53.7966
CMLD011717	14.0762	18.8097	22.2874	18.3911
CMLD011718	10.1662	27.0389	20.5279	19.2443
CMLD011719	6.25611	11.7561	25.8065	14.6062
CMLD011720	7.82014	17.0463	22.2874	15.7179
CMLD011721	10.9482	11.1683	21.7009	14.6058
CMLD011722	12.5122	13.5195	19.3548	15.1288
CMLD011724	16.4223	17.0463	18.1818	17.2168
CMLD011727	7.03812	18.8097	21.7009	15.8496
CMLD011738	10.9482	15.8707	16.4223	14.4137
CMLD011739	8.60215	11.1683	22.8739	14.2148
CMLD011740	9.38416	17.0463	19.3548	15.2618
CMLD011741	9.38416	14.6951	11.1437	11.741
CMLD011742	33.6266	11.7561	22.2874	22.5567
CMLD011743	9.38416	17.6341	18.1818	15.0667
CMLD011744	60.2151	17.0463	22.2874	33.1829
CMLD011745	10.9482	17.0463	19.3548	15.7831
CMLD011746	79.7654	19.3975	16.4223	38.5284
CMLD011747	8.60215	24.6877	15.2493	16.1797
CMLD011748	10.9482	12.9317	25.8065	16.5621
CMLD011751	9.38416	18.8097	17.0088	15.0676
CMLD011752	26.0417	17.744	42.3707	28.7188
CMLD011753	11.4583	42.5856	39.8487	31.2975
CMLD011754	17.7083	42.5856	47.9193	36.0711
CMLD011755	29.1667	41.5716	48.9281	39.8888
CMLD011756	10.4167	43.0925	42.3707	31.96
CMLD011757	10.4167	36.5019	41.8663	29.595
CMLD011758	15.625	50.1901	44.3884	36.7345
CMLD011759	9.375	47.6553	35.8134	30.9479
CMLD011760	19.7917	15.7161	22.6986	19.4021
CMLD011761	20.8333	41.5716	22.6986	28.3679
CMLD011762	21.875	31.9392	25.2207	26.3449
CMLD011764	19.7917	23.3207	36.8222	26.6448
CMLD011765	8.33333	38.5298	23.7074	23.5235
CMLD011766	26.0417	31.9392	32.2825	30.0878
CMLD011767	19.7917	32.4461	38.3354	30.1911
CMLD011769	21.875	56.2738	50.9458	43.0315
CMLD011770	95.8333	87.199	52.459	78.4971
CMLD011771	69.7917	33.967	21.1854	41.648
CMLD011772	6.25	22.8137	29.7604	19.608
CMLD011773	22.9167	21.7997	34.3001	26.3388
CMLD011774	26.0417	40.0507	36.3178	34.1367
CMLD011775	15.625	32.4461	23.203	23.7581
CMLD011776	10.4167	30.4183	23.7074	21.5141
CMLD011777	36.4583	37.0089	37.831	37.0994
CMLD011778	45.8333	74.0177	60.5296	60.1269
CMLD011779	9.375	22.3067	27.2383	19.64
CMLD011780	33.3333	21.2928	32.2825	28.9695
CMLD011781	16.6667	33.4601	36.8222	28.983
CMLD011782	12.5	20.7858	21.1854	18.1571
CMLD011783	5.20833	21.2928	23.203	16.568
CMLD011784	13.5417	27.8834	22.6986	21.3746
CMLD011786	9.375	25.8555	22.1942	19.1416
CMLD011787	23.9583	20.7858	23.203	22.6491
CMLD011788	17.7083	18.7579	18.1589	18.2084
CMLD011789	21.875	18.251	22.1942	20.7734
CMLD011790	18.75	22.3067	24.7163	21.9243
CMLD011791	9.375	21.2928	14.628	15.0986
CMLD011811	39.5833	19.7719	21.1854	26.8469
CMLD011812	22.9167	21.2928	20.681	21.6301
CMLD011813	25	17.237	19.6721	20.6364
CMLD011838	7.29167	18.251	15.1324	13.5583
CMLD011839	6.25	23.3207	23.7074	17.7594
CMLD011840	5.20833	13.6882	24.2119	14.3695
CMLD011847	25	20.2788	21.6898	22.3229
CMLD011856	7.29167	20.7858	15.6368	14.5714
CMLD011854	27.0833	18.7579	19.6721	21.8378
CMLD011855	25	13.6882	19.6721	19.4534
CMLD004430	36.4583	17.237	16.6456	23.447
CMLD004429	13.5417	15.7161	18.6633	15.9737
CMLD004420	23.9583	22.8137	22.6986	23.1569
CMLD004413	21.875	17.237	19.6721	19.5947
CMLD004412	47.9167	25.8555	21.1854	31.6525
CMLD004411	22.9167	25.8555	22.1942	23.6555
CMLD004410	23.9583	25.8555	16.1412	21.985
CMLD004409	9.375	16.2231	15.6368	13.745
CMLD004408	22.9167	21.2928	14.1236	19.4443
CMLD003458	5.20833	26.3625	17.6545	16.4084
CMLD011829	27.0833	29.9113	18.1589	25.0512
CMLD011848	12.5	25.3485	28.2472	22.0319
CMLD011832	40.625	25.8555	20.681	29.0538
CMLD011833	9.375	32.4461	29.7604	23.8605
CMLD011865	19.7917	19.7719	22.6986	20.754
CMLD008667	18.75	18.251	17.1501	18.0503
CMLD011868	23.9583	17.744	14.628	18.7768
CMLD011869	16.6667	19.7719	17.6545	18.031
CMLD011870	11.4583	20.7858	23.203	18.4824
CMLD011873	18.75	19.2649	14.1236	17.3795
CMLD011874	41.6667	16.2231	22.1942	26.6946
CMLD011875	26.0417	21.2928	21.1854	22.8399
CMLD011858	19.7917	16.2231	14.628	16.8809
CMLD011859	18.75	17.237	26.2295	20.7388
CMLD011860	14.5833	18.251	17.6545	16.8296
CMLD011861	14.5833	15.7161	21.6898	17.3297
CMLD011863	20.8333	14.7022	18.1589	17.8981
CMLD011864	8.33333	12.6743	18.1589	13.0555
CMLD011877	18.75	17.237	28.7516	21.5795
CMLD011883	14.5833	11.6603	21.1854	15.8097
CMLD011884	11.4583	14.1952	14.1236	13.259
CMLD011885	12.5	10.1394	18.6633	13.7676
CMLD011886	28.125	21.7997	23.7074	24.5441
CMLD011887	6.13363	37.3409	22.7815	22.0853
CMLD011888	12.2673	33.3805	49.8013	31.8164
CMLD011889	3.50493	31.1174	37.6159	24.0794
CMLD011890	9.63855	36.2093	31.7881	25.8787
CMLD011891	12.2673	24.3281	37.6159	24.7371
CMLD011892	7.00986	18.6704	28.6093	18.0965
CMLD011893	18.4009	20.9335	45.5629	28.2991
CMLD011894	13.1435	34.512	16.4238	21.3598
CMLD011895	30.6681	24.8939	31.7881	29.1167
CMLD011896	11.391	20.3678	37.6159	23.1249
CMLD011898	21.0296	27.157	32.3179	26.8348
CMLD011900	10.5148	34.512	23.3113	22.7794
CMLD011901	14.0197	22.0651	27.5497	21.2115
CMLD011902	18.4009	20.3678	38.6755	25.8147
CMLD011903	2.6287	13.5785	37.6159	17.941
CMLD011917	21.0296	30.5516	44.5033	32.0282
CMLD011918	10.5148	27.157	25.4305	21.0341
CMLD011919	12.2673	24.8939	46.6225	27.9279
CMLD011920	21.9058	10.1839	26.4901	19.5266
CMLD011921	38.5542	24.8939	22.7815	28.7432
CMLD011922	28.9157	35.0778	31.7881	31.9272
CMLD011923	17.5246	15.8416	39.2053	24.1905
CMLD011924	28.9157	22.0651	36.5563	29.179
CMLD011925	21.0296	16.9731	30.7285	22.9104
CMLD011926	18.4009	28.2885	24.9007	23.8634
CMLD011927	42.0591	24.3281	28.0795	31.4889
CMLD011928	42.0591	15.8416	16.9536	24.9515
CMLD011929	13.1435	10.1839	24.9007	16.076
CMLD011930	4.38116	10.1839	26.4901	13.685
CMLD011931	7.00986	14.71	30.1987	17.3062
CMLD011932	13.1435	15.8416	27.0199	18.6683
CMLD011933	7.00986	3.39463	29.1391	13.1812
CMLD011934	7.00986	26.0255	25.9603	19.6652
CMLD011935	4.38116	27.7228	22.2517	18.1185
CMLD011936	9.63855	27.157	12.7152	16.5036
CMLD011937	24.5345	19.2362	26.4901	23.4203
CMLD011938	21.9058	26.5912	16.9536	21.8169
CMLD011939	11.391	30.5516	22.2517	21.3981
CMLD011940	4.38116	33.9463	26.4901	21.6058
CMLD011941	10.5148	26.0255	21.7219	19.4207
CMLD011942	8.76232	29.4201	25.4305	21.2043
CMLD011943	4.38116	26.5912	19.0728	16.6817
CMLD011944	8.76232	22.0651	17.4834	16.1036
CMLD011945	7.88609	22.0651	25.4305	18.4605
CMLD011946	3.50493	19.2362	23.3113	15.3508
CMLD011947	21.0296	24.3281	19.6026	21.6535
CMLD011948	7.88609	26.5912	23.3113	19.2629
CMLD011949	12.2673	45.8274	30.1987	29.4311
CMLD011950	5.25739	19.802	16.9536	14.0043
CMLD011951	14.8959	17.5389	20.1325	17.5224
CMLD011952	14.0197	16.4074	18.543	16.3234
CMLD011955	6.13363	40.7355	24.9007	23.9233
CMLD011956	6.13363	24.3281	15.894	15.4519
CMLD011957	35.0493	27.7228	25.9603	29.5774
CMLD011960	9.63855	14.71	10.596	11.6482
CMLD011961	14.8959	15.8416	21.7219	17.4865
CMLD011963	28.0394	24.8939	19.0728	24.0021
CMLD011958	3.50493	22.6308	20.1325	15.4227
CMLD011964	7.88609	22.0651	19.0728	16.3413
CMLD011968	21.9058	39.0382	22.7815	27.9085
CMLD011998	7.88609	17.5389	18.543	14.656
CMLD012019	26.287	23.1966	20.6623	23.3819
CMLD012011	13.1435	16.9731	17.4834	15.8667
CMLD012021	14.8959	16.4074	22.2517	17.8517
CMLD012022	13.1435	20.3678	21.7219	18.411
CMLD012023	8.76232	17.5389	15.894	14.0651
CMLD012024	31.5444	23.7624	18.0132	24.44
CMLD011999	5.25739	22.6308	16.9536	14.9473
CMLD012000	11.391	13.5785	19.0728	14.6808
CMLD012003	6.13363	19.2362	18.543	14.6376
CMLD012004	14.0197	16.4074	13.245	14.5574
CMLD012006	21.0296	21.4993	14.8344	19.1211
CMLD012016	13.1435	28.8543	16.9536	19.6505
CMLD012017	3.50493	24.8939	25.9603	18.1197
CMLD012028	10.5148	24.3281	25.9603	20.2677
CMLD012029	8.76232	23.7624	18.0132	16.846
CMLD012041	7.00986	23.7624	20.1325	16.9682
CMLD012042	6.13363	26.0255	17.4834	16.5475
CMLD012043	11.391	19.2362	21.1921	17.2731
CMLD012045	9.63855	22.0651	20.6623	17.4553
CMLD012048	7.81367	21.5531	34.632	21.3329
CMLD012069	5.40947	29.1601	30.0144	21.528
CMLD012075	2.40421	15.8479	30.0144	16.0888
CMLD006878	15.0263	19.0174	17.8932	17.3123
CMLD012055	6.61157	17.1157	21.3564	15.0279
CMLD012057	10.2179	24.0887	18.4704	17.5923
CMLD012058	15.6273	14.58	18.4704	16.2259
CMLD012059	7.21262	27.2583	25.974	20.1483
CMLD012062	27.0473	25.3566	27.1284	26.5108
CMLD012064	7.21262	22.187	27.1284	18.8427
CMLD012065	10.8189	14.58	25.974	17.1243
CMLD012066	18.0316	13.9461	19.0476	17.0084
CMLD012067	13.8242	17.7496	21.3564	17.6434
CMLD012078	14.4252	13.9461	18.4704	15.6139
CMLD012079	34.861	12.0444	19.0476	21.9843
CMLD012081	7.81367	15.2139	17.8932	13.6403
CMLD012082	5.40947	18.3835	17.316	13.703
CMLD012084	4.80841	19.6513	21.3564	15.2721
CMLD012085	10.2179	15.2139	23.6652	16.3657
CMLD012086	17.4305	22.8209	13.8528	18.0347
CMLD012087	10.2179	12.6783	12.1212	11.6725
CMLD012088	5.40947	17.1157	12.1212	11.5488
CMLD012090	32.4568	15.8479	16.7388	21.6812
CMLD012091	9.61683	22.8209	20.202	17.5466
CMLD012092	9.01578	20.9192	19.6248	16.5199
CMLD012093	14.4252	20.2853	16.1616	16.9574
CMLD012096	25.8452	41.2044	109.091	58.7135
CMLD012097	52.2915	33.5975	70.9957	52.2949
CMLD012101	6.61157	12.0444	19.0476	12.5679
CMLD012103	7.21262	12.6783	12.1212	10.6707
CMLD012119	48.0841	19.0174	13.2756	26.7924
CMLD012120	7.21262	15.8479	24.8196	15.96
CMLD012121	15.6273	20.2853	14.43	16.7809
CMLD012122	37.2652	21.5531	16.1616	24.9933
CMLD012123	40.8715	20.9192	12.1212	24.6373
CMLD012124	33.0579	12.6783	16.7388	20.825
CMLD012125	6.01052	11.4105	17.8932	11.7714
CMLD012127	40.2705	68.4628	56.5657	55.0996
CMLD012131	30.0526	13.3122	15.0072	19.4573
CMLD012132	6.01052	14.58	14.43	11.6735
CMLD012134	3.60631	13.9461	19.0476	12.2
CMLD012135	10.2179	20.9192	13.2756	14.8042
CMLD012136	5.40947	12.0444	19.6248	12.3596
CMLD012137	4.20736	5.70523	12.1212	7.3446
CMLD012139	6.61157	8.8748	17.8932	11.1265
CMLD012141	6.01052	12.6783	13.8528	10.8472
CMLD012142	6.61157	11.4105	10.3896	9.47055
CMLD012143	6.61157	10.7765	20.202	12.53
CMLD012144	4.80841	12.6783	18.4704	11.9857
CMLD012145	9.01578	11.4105	12.6984	11.0415
CMLD012146	7.81367	7.60697	11.544	8.98822
CMLD012147	7.21262	7.60697	13.8528	9.55747
CMLD012150	6.01052	9.50872	14.43	9.98308
CMLD012151	6.61157	11.4105	9.23521	9.08575
CMLD012152	8.41473	8.8748	17.316	11.5352
CMLD012153	4.20736	12.6783	22.5108	13.1322
CMLD012155	7.81367	13.9461	15.0072	12.2557
CMLD012156	4.80841	7.60697	15.5844	9.33327
CMLD012157	12.021	6.33914	10.9668	9.77566
CMLD012158	7.21262	15.2139	10.3896	10.9387
CMLD012159	16.2284	10.7765	15.0072	14.0041
CMLD012160	9.61683	12.6783	8.08081	10.1253
CMLD012161	13.2231	13.9461	21.9336	16.3676
CMLD012162	7.81367	11.4105	17.316	12.1801
CMLD012163	10.2179	10.7765	14.43	11.8081
CMLD012164	8.41473	10.1426	13.8528	10.8034
CMLD012165	17.4305	10.7765	19.0476	15.7516
CMLD012167	6.61157	8.24089	9.23521	8.02922
CMLD012168	8.41473	10.7765	9.81241	9.66789
CMLD012170	7.21262	13.3122	13.2756	11.2668
CMLD012171	7.81367	12.0444	10.9668	10.275
CMLD012175	4.20736	7.60697	17.8932	9.90252
CMLD012176	5.40947	12.0444	16.1616	11.2052
CMLD012177	4.20736	12.0444	14.43	10.2273
CMLD012178	7.81367	10.1426	17.316	11.7574
CMLD012179	10.8189	10.7765	13.2756	11.6237
CMLD012180	15.0263	13.3122	13.8528	14.0638
CMLD012181	12.021	13.3122	13.8528	13.062
CMLD012182	7.21262	6.33914	15.5844	9.71206
CMLD012183	8.41473	12.0444	13.8528	11.4373
CMLD012191	6.14709	39.7942	15.0943	20.3452
CMLD012193	18.4413	28.8165	12.938	20.0652
CMLD012195	11.416	38.422	12.938	20.9253
CMLD012196	28.9791	24.6998	14.0162	22.565
CMLD012198	15.8068	35.6775	4.31267	18.599
CMLD012199	15.8068	21.9554	10.7817	16.1813
CMLD012200	30.7355	21.9554	6.469	19.72
CMLD012201	3.51262	43.9108	16.1725	21.1986
CMLD012202	7.02525	50.7719	15.0943	24.2972
CMLD012203	18.4413	48.0274	15.0943	27.1877
CMLD012204	11.416	28.8165	15.0943	18.4423
CMLD012205	17.5631	30.1887	10.7817	19.5112
CMLD012206	17.5631	31.5609	7.54717	18.8904
CMLD012207	38.6389	21.9554	12.938	24.5108
CMLD012208	26.3447	27.4443	8.62534	20.8048
CMLD012209	7.02525	34.3053	8.62534	16.652
CMLD012210	7.9034	43.9108	12.938	21.5841
CMLD012211	14.0505	26.072	11.8598	17.3275
CMLD012212	17.5631	27.4443	10.7817	18.5963
CMLD012213	19.3194	24.6998	9.7035	17.9076
CMLD012214	77.2777	32.9331	8.62534	39.6121
CMLD012215	14.0505	20.5832	10.7817	15.1385
CMLD012216	17.5631	28.8165	8.62534	18.335
CMLD012217	19.3194	35.6775	4.31267	19.7699
CMLD012218	11.416	54.8885	18.3288	28.2111
CMLD012219	19.3194	45.283	8.62534	24.4093
CMLD012221	10.5379	17.8388	9.7035	12.6934
CMLD012222	30.7355	39.7942	12.938	27.8225
CMLD012223	21.9539	16.4666	5.39084	14.6038
CMLD012224	17.5631	19.211	6.469	14.4144
CMLD012225	24.5884	13.7221	6.469	14.9265
CMLD012226	14.0505	31.5609	15.0943	20.2352
CMLD012227	13.1723	50.7719	10.7817	24.9086
CMLD012229	27.2228	37.0497	15.0943	26.4556
CMLD012230	10.5379	21.9554	7.54717	13.3468
CMLD012232	8.78156	23.3276	8.62534	13.5782
CMLD012234	33.3699	15.0943	7.54717	18.6705
CMLD012235	6.14709	19.211	5.39084	10.2496
CMLD012236	16.685	13.7221	7.54717	12.6514
CMLD012237	12.2942	34.3053	6.469	17.6895
CMLD012238	9.65971	46.6552	5.39084	20.5686
CMLD012240	21.9539	42.5386	14.0162	26.1696
CMLD012241	20.1976	12.3499	7.54717	13.3649
CMLD012242	21.9539	19.211	5.39084	15.5186
CMLD012243	9.65971	30.1887	14.0162	17.9549
CMLD012245	18.4413	15.0943	6.469	13.3349
CMLD012246	14.0505	23.3276	7.54717	14.9751
CMLD012247	4.39078	21.9554	6.469	10.9384
CMLD012248	12.2942	49.3997	11.8598	24.5179
CMLD012249	39.517	35.6775	9.7035	28.2993
CMLD012251	5.26894	19.211	3.2345	9.23814
CMLD011737	105.379	93.3105	77.628	92.1057
CMLD007898	53.5675	16.4666	4.31267	24.7822
CMLD005181	14.0505	17.8388	8.62534	13.5049
CMLD012256	29.8573	16.4666	4.31267	16.8788
CMLD012257	10.5379	15.0943	8.62534	11.4192
CMLD012258	10.5379	43.9108	14.0162	22.8216
CMLD012259	21.0757	28.8165	5.39084	18.4277
CMLD012260	49.1767	21.9554	15.0943	28.7422
CMLD012262	36.0044	15.0943	5.39084	18.8299
CMLD012263	23.7102	37.0497	3.2345	21.3315
CMLD012264	17.5631	24.6998	6.469	16.244
CMLD012275	13.1723	24.6998	4.31267	14.0616
CMLD012276	17.5631	8.23328	9.7035	11.8333
CMLD012277	4.39078	30.1887	5.39084	13.3234
CMLD012278	14.0505	23.3276	8.62534	15.3345
CMLD012280	14.9286	27.4443	14.0162	18.7964
CMLD012281	14.9286	23.3276	7.54717	15.2678
CMLD012283	19.3194	30.1887	3.2345	17.5809
CMLD012286	9.65971	32.9331	5.39084	15.9946
CMLD012287	12.2942	24.6998	7.54717	14.8471
CMLD012291	28.9791	31.5609	9.7035	23.4145
CMLD012292	11.416	21.9554	10.7817	14.7177
CMLD012294	10.5379	27.4443	11.8598	16.614
CMLD012295	12.2942	41.1664	7.54717	20.3359
CMLD012296	15.8068	30.1887	11.8598	19.2851
CMLD012298	13.1723	17.8388	4.31267	11.7746
CMLD012299	11.416	35.6775	6.469	17.8542
CMLD012300	27.2228	32.9331	5.39084	21.8489
CMLD012301	13.1723	15.0943	8.62534	12.2973
CMLD012302	16.6667	24.3115	77.0833	39.3538
CMLD012303	28.2828	20.5128	62.5	37.0985
CMLD012304	16.1616	15.9544	72.9167	35.0109
CMLD012305	13.6364	9.87654	33.3333	18.9487
CMLD012311	18.6869	9.11681	26.0417	17.9484
CMLD012318	8.58586	9.87654	71.875	30.1125
CMLD012319	15.1515	5.31814	65.625	28.6982
CMLD012320	14.6465	27.3504	69.7917	37.2629
CMLD012324	52.5253	25.0712	37.5	38.3655
CMLD012329	14.6465	19.7531	46.875	27.0915
CMLD012330	10.6061	13.6752	67.7083	30.6632
CMLD012336	11.6162	17.4739	32.2917	20.4606
CMLD012337	16.6667	10.6363	21.875	16.3926
CMLD012338	67.6768	41.0256	108.333	72.3452
CMLD012339	37.3737	10.6363	35.4167	27.8089
CMLD012340	12.6263	17.4739	23.9583	18.0195
CMLD012341	24.7475	23.5518	65.625	37.9747
CMLD012342	12.6263	17.4739	47.9167	26.0056
CMLD012343	31.8182	13.6752	42.7083	29.4006
CMLD012344	12.6263	9.11681	68.75	30.1644
CMLD012345	26.7677	9.87654	44.7917	27.1453
CMLD012347	34.3434	12.1557	43.75	30.0831
CMLD012348	25.2525	9.87654	33.3333	22.8208
CMLD012349	36.8687	9.87654	20.8333	22.5262
CMLD012350	40.404	21.2726	45.8333	35.8366
CMLD012351	25.7576	14.4349	60.4167	33.5364
CMLD012352	17.6768	81.2915	27.0833	42.0172
CMLD012363	6.56566	32.6686	29.1667	22.8003
CMLD012364	10.6061	11.396	28.125	16.709
CMLD012366	12.6263	17.4739	34.375	21.4917
CMLD012372	15.6566	5.31814	46.875	22.6166
CMLD012373	13.6364	16.7142	16.6667	15.6724
CMLD012375	27.2727	13.6752	41.6667	27.5382
CMLD012376	25.7576	24.3115	45.8333	31.9675
CMLD012380	12.6263	15.9544	34.375	20.9852
CMLD012381	37.3737	21.2726	21.875	26.8404
CMLD012382	29.798	9.11681	17.7083	18.8744
CMLD012383	58.5859	83.5708	134.375	92.1772
CMLD012384	58.0808	10.6363	31.25	33.3224
CMLD012385	10.101	9.87654	28.125	16.0342
CMLD012390	16.6667	13.6752	36.4583	22.2667
CMLD012391	12.6263	18.9934	23.9583	18.526
CMLD012392	10.6061	18.2336	43.75	24.1966
CMLD012393	14.6465	18.2336	20.8333	17.9045
CMLD012394	14.6465	10.6363	14.5833	13.2887
CMLD012395	9.59596	6.83761	46.875	21.1029
CMLD012396	32.3232	10.6363	22.9167	21.9587
CMLD012397	35.3535	8.35708	18.75	20.8202
CMLD012398	29.2929	11.396	32.2917	24.3269
CMLD012399	15.1515	17.4739	28.125	20.2501
CMLD012400	19.1919	10.6363	15.625	15.1511
CMLD012401	16.1616	36.4672	10.4167	21.0152
CMLD012402	13.6364	9.11681	16.6667	13.1399
CMLD012403	11.6162	9.11681	38.5417	19.7582
CMLD012404	38.8889	6.83761	20.8333	22.1866
CMLD012407	13.6364	10.6363	12.5	12.2575
CMLD012410	15.1515	11.396	27.0833	17.877
CMLD012411	6.56566	17.4739	28.125	17.3882
CMLD012412	16.1616	10.6363	15.625	14.141
CMLD012413	8.08081	9.11681	23.9583	13.7187
CMLD012419	9.59596	6.07787	17.7083	11.1274
CMLD012421	11.6162	9.87654	40.625	20.7059
CMLD012423	12.1212	10.6363	16.6667	13.1414
CMLD012424	15.1515	10.6363	12.5	12.7626
CMLD012425	17.1717	9.11681	23.9583	16.749
CMLD012426	11.6162	9.11681	25	15.2443
CMLD012427	18.1818	8.35708	13.5417	13.3602
CMLD012428	18.1818	9.11681	29.1667	18.8218
CMLD012429	11.6162	5.31814	23.9583	13.6309
CMLD012430	15.1515	9.87654	14.5833	13.2038
CMLD012431	14.6465	3.79867	21.875	13.44
CMLD012432	13.1313	10.6363	21.875	15.2142
CMLD012433	14.6465	11.396	15.625	13.8892
CMLD012434	16.1616	3.79867	16.6667	12.209
CMLD012435	12.6263	3.79867	15.625	10.6833
CMLD012436	21.7172	11.396	18.75	17.2877
CMLD012437	9.09091	5.31814	16.6667	10.3586
CMLD012438	11.1111	8.35708	21.875	13.7811
CMLD012439	12.1212	6.83761	18.75	12.5696
CMLD012440	15.1515	6.07787	18.75	13.3265
CMLD012441	7.02875	13.3333	67.5716	29.3112
CMLD012442	7.02875	11.2281	55.5053	24.5874
CMLD012443	13.4185	17.5439	48.2655	26.4093
CMLD012444	9.58466	16.1404	42.2323	22.6524
CMLD012446	12.7796	15.4386	45.8522	24.6901
CMLD012447	7.02875	15.4386	67.5716	30.013
CMLD012448	9.58466	14.7368	57.9186	27.4134
CMLD012449	12.7796	10.5263	59.1252	27.477
CMLD012450	8.30671	19.6491	53.092	27.0159
CMLD012451	8.30671	14.0351	47.0588	23.1335
CMLD012452	12.1406	16.8421	43.4389	24.1405
CMLD012453	19.1693	26.6667	49.4721	31.7694
CMLD012454	22.3642	15.4386	26.546	21.4496
CMLD012456	14.0575	18.9474	73.6048	35.5366
CMLD012457	19.1693	13.3333	45.8522	26.1183
CMLD012458	10.8626	4.21053	68.7783	27.9505
CMLD012459	7.02875	15.4386	53.092	25.1865
CMLD012460	8.30671	16.1404	43.4389	22.6287
CMLD012462	67.7316	56.8421	74.8115	66.4617
CMLD012463	7.02875	14.0351	45.8522	22.3053
CMLD012464	21.7252	27.3684	43.4389	30.8442
CMLD012465	19.1693	20.3509	53.092	30.8707
CMLD012466	28.115	11.2281	55.5053	31.6161
CMLD012467	67.7316	10.5263	42.2323	40.1634
CMLD012469	10.8626	11.2281	55.5053	25.8653
CMLD012470	5.7508	15.4386	50.6787	23.956
CMLD012471	14.0575	16.1404	36.1991	22.1323
CMLD012472	8.94569	10.5263	66.365	28.6123
CMLD012473	9.58466	14.7368	36.1991	20.1735
CMLD012475	6.38978	15.4386	42.2323	21.3536
CMLD012476	5.11182	13.3333	43.4389	20.628
CMLD012477	15.3355	10.5263	41.0256	22.2958
CMLD012478	10.2236	9.82456	39.819	19.9557
CMLD012479	5.7508	19.6491	31.3725	18.9242
CMLD012480	19.8083	16.1404	42.2323	26.0603
CMLD012481	8.94569	14.7368	30.1659	17.9495
CMLD012482	12.7796	18.2456	37.4057	22.8103
CMLD012484	19.8083	9.82456	38.6124	22.7484
CMLD012487	3.19489	14.0351	31.3725	16.2008
CMLD012490	28.115	7.7193	26.546	20.7934
CMLD012491	5.11182	10.5263	36.1991	17.2791
CMLD012492	8.30671	9.12281	31.3725	16.2674
CMLD009270	10.2236	15.4386	34.9925	20.2182
CMLD007587	8.94569	9.82456	42.2323	20.3342
CMLD006810	11.5016	9.82456	37.4057	19.5773
CMLD006692	16.6134	9.12281	20.5128	15.4163
CMLD006868	16.6134	12.6316	36.1991	21.8147
CMLD006849	26.1981	11.2281	32.5792	23.3351
CMLD005933	16.6134	16.8421	21.7195	18.3917
CMLD006221	12.1406	9.82456	31.3725	17.7792
CMLD006155	10.8626	12.6316	20.5128	14.669
CMLD006150	10.2236	7.7193	37.4057	18.4496
CMLD005783	12.7796	11.2281	26.546	16.8512
CMLD007378	16.6134	18.9474	36.1991	23.92
CMLD007998	13.4185	11.9298	22.9261	16.0915
CMLD006684	21.0863	11.2281	24.1327	18.8157
CMLD006192	11.5016	7.01754	18.0995	12.2062
CMLD005816	13.4185	8.42105	36.1991	19.3462
CMLD006585	24.2812	11.9298	22.9261	19.7124
CMLD002424	23.0032	14.0351	31.3725	22.8036
CMLD006124	13.4185	17.5439	31.3725	20.7783
CMLD012496	14.0575	16.8421	19.3062	16.7353
CMLD012497	7.02875	11.9298	26.546	15.1682
CMLD012498	34.5048	12.6316	22.9261	23.3542
CMLD012499	9.58466	7.7193	27.7526	15.0189
CMLD012500	8.94569	13.3333	20.5128	14.2639
CMLD012501	21.0863	14.0351	30.1659	21.7624
CMLD012502	13.4185	21.0526	32.5792	22.3501
CMLD012503	8.94569	21.0526	27.7526	19.2503
CMLD012504	12.7796	12.6316	44.6456	23.3522
CMLD012505	10.8626	16.1404	30.1659	19.0563
CMLD012506	31.9489	17.5439	14.4796	21.3241
CMLD012507	24.2812	11.2281	27.7526	21.0873
CMLD012508	7.66773	14.7368	18.0995	13.5014
CMLD012509	19.1693	12.6316	16.8929	16.2313
CMLD012510	14.6965	18.2456	25.3394	19.4272
CMLD012511	10.8626	14.7368	21.7195	15.773
CMLD012513	17.8914	16.1404	26.546	20.1926
CMLD012514	13.4185	14.0351	26.546	17.9999
CMLD012515	22.3642	11.9298	19.3062	17.8667
CMLD012516	30.1887	34.398	32.6531	32.4133
CMLD012517	58.221	24.57	11.6618	31.4843
CMLD012518	25.876	42.2604	22.1574	30.098
CMLD012519	22.6415	30.4668	23.3236	25.4773
CMLD012520	42.0485	33.4152	33.8192	36.4277
CMLD012522	50.6739	24.57	30.3207	35.1882
CMLD012523	46.3612	18.6732	32.6531	32.5625
CMLD012524	32.345	34.398	25.656	30.7997
CMLD012525	44.2049	35.3808	37.3178	38.9678
CMLD012527	20.4852	34.398	50.1458	35.0097
CMLD012529	31.2668	31.4496	46.6472	36.4546
CMLD012530	8.62534	44.226	38.484	30.4451
CMLD012531	52.8302	36.3636	26.8222	38.672
CMLD012532	30.1887	37.3464	43.1487	36.8946
CMLD012534	48.5175	33.4152	25.656	35.8629
CMLD012535	10.7817	25.5528	31.4869	22.6071
CMLD012536	42.0485	28.5012	34.9854	35.1784
CMLD012537	36.6577	42.2604	40.8163	39.9115
CMLD012538	32.345	34.398	31.4869	32.7433
CMLD012540	30.1887	30.4668	30.3207	30.3254
CMLD012541	42.0485	33.4152	36.1516	37.2051
CMLD012542	23.7197	30.4668	50.1458	34.7774
CMLD012544	47.4394	21.6216	40.8163	36.6258
CMLD012545	28.0323	15.7248	39.6501	27.8024
CMLD012546	40.9704	10.8108	32.6531	28.1447
CMLD012547	34.5013	25.5528	36.1516	32.0686
CMLD009935	48.5175	18.6732	34.9854	34.0587
CMLD009607	10.7817	35.3808	34.9854	27.0493
CMLD009483	23.7197	30.4668	43.1487	32.4451
CMLD009458	23.7197	37.3464	43.1487	34.7383
CMLD009567	39.8922	7.86241	47.8134	31.856
CMLD009930	35.5795	9.82801	26.8222	24.0766
CMLD009621	39.8922	43.2432	36.1516	39.7623
CMLD012548	33.4232	34.398	32.6531	33.4914
CMLD012551	36.6577	22.6044	48.9796	36.0806
CMLD012560	47.4394	21.6216	45.481	38.1807
CMLD012561	10.7817	22.6044	39.6501	24.3454
CMLD012562	47.4394	24.57	33.8192	35.2762
CMLD012563	21.5633	31.4496	33.8192	28.9441
CMLD012564	34.5013	27.5184	39.6501	33.89
CMLD012565	17.2507	29.484	37.3178	28.0175
CMLD012567	23.7197	27.5184	40.8163	30.6848
CMLD012569	28.0323	23.5872	40.8163	30.812
CMLD012570	40.9704	12.7764	24.4898	26.0789
CMLD012571	39.8922	18.6732	29.1545	29.24
CMLD012572	10.7817	23.5872	23.3236	19.2308
CMLD012573	21.5633	27.5184	38.484	29.1886
CMLD012574	20.4852	29.484	25.656	25.2084
CMLD012575	22.6415	31.4496	43.1487	32.4133
CMLD012576	32.345	26.5356	22.1574	27.0127
CMLD012577	40.9704	30.4668	40.8163	37.4178
CMLD012578	11.8598	29.484	50.1458	30.4965
CMLD012579	37.7358	30.4668	27.9883	32.0637
CMLD012580	17.2507	23.5872	23.3236	21.3872
CMLD012581	18.3288	25.5528	39.6501	27.8439
CMLD012582	28.0323	26.5356	40.8163	31.7948
CMLD012583	50.6739	36.3636	30.3207	39.1194
CMLD012584	39.8922	42.2604	22.1574	34.77
CMLD012585	32.345	16.7076	40.8163	29.9563
CMLD012586	46.3612	16.7076	31.4869	31.5186
CMLD012587	39.8922	21.6216	24.4898	28.6679
CMLD012588	16.1725	30.4668	22.1574	22.9323
CMLD012589	14.0162	18.6732	24.4898	19.0597
CMLD012590	77.628	27.5184	20.9913	42.0459
CMLD012591	15.0943	28.5012	34.9854	26.1937
CMLD004237	36.6577	18.6732	27.9883	27.7731
CMLD004256	12.938	20.6388	29.1545	20.9104
CMLD003487	20.4852	15.7248	26.8222	21.0107
CMLD005236	10.7817	10.8108	37.3178	19.6368
CMLD005197	6.469	21.6216	22.1574	16.7494
CMLD005903	16.1725	15.7248	26.8222	19.5732
CMLD003496	34.5013	23.5872	18.6589	25.5825
CMLD005910	21.5633	16.7076	40.8163	26.3624
CMLD006885	48.5175	15.7248	22.1574	28.7999
CMLD003212	42.0485	13.7592	30.3207	28.7095
CMLD000221	22.6415	17.6904	25.656	21.996
CMLD001325	16.1725	12.7764	23.3236	17.4242
CMLD005202	31.2668	24.57	20.9913	25.6094
[truncated: 2,082 more rows]

## Sheet: Z-factors
	Rep.1	Rep.2	Rep.3
Plate1	0.576773	0.49999	0.637079
Plate2	0.652273	0.575848	0.353237
Plate3	0.535803	0.270798	0.50984
Plate4	0.422602	0.626675	0.431846
Plate5	0.415661	0.530613	0.299924
Plate6	0.385974	0.415188	0.501552
Plate7	0.603142	0.165393	0.581693
Plate8	0.598508	0.581713	-0.649819
Plate9	0.447867	0.397889	0.545984
Plate10	0.52046	0.570223	0.106696
Plate11	0.613713	0.533603	0.588581
Plate12	0.480574	0.485407	0.526176
Plate13	0.52182	0.750159	0.116121
Plate14	0.587583	0.783088	0.579476
Plate15	0.510335	0.432908	0.52088
Plate16	0.608577	0.485883	0.617309
Plate17	0.370689	0.584054	0.469133
Plate18	0.334882	0.507562	0.53212
Plate19	0.45189	0.223697	0.514147
Plate20	0.326328	0.58005	0.421998
Plate21	0.440431	0.508714	0.562874
Plate22	0.287104	0.50263	0.42483
Plate23	0.58672	0.680344	0.539818
Plate24	-0.111671	0.581118	0.418619
Plate25	0.572029	0.524119	0.530021
Plate26	0.327155	0.536323	0.524256
Plate27	0.116021	0.540668	0.419575
Plate28	0.529801	0.514096	0.423884
Plate29	0.229981	0.607997	0.335281
Plate30	0.487854	0.340221	0.567056
Plate31	0.536338	0.154368	0.516538
Plate32	0.574984	0.421745	0.342144
Plate33	0.556475	0.508997	0.507689
Plate34	0.669981	-0.00200406	0.592253
Plate35	0.533271	0.41429	0.647594
Plate36	0.540747	0.443903	0.509973
Plate37	0.534272	0.521845	0.591614
Plate38	0.225877	0.531919	0.407029
Plate39	0.641068	0.367837	0.522055
Plate40	0.250989	0.558761	0.577276
Plate41	0.50869	0.654176	0.512621
Plate42	-0.531609	0.468913	0.510371
Plate43	0.0802272	0.560224	0.578932
Plate44	0.511238	0.429237	0.514896
Plate45	0.518208	0.408298	0.47734
Plate46	0.43965	0.633169	0.0531899
Plate47	0.578198	0.411601	0.528107
Plate48	0.271513	0.57631	0.545965
Plate49	0.333794	0.558762	0.535414
Plate50	0.444103	0.676156	0.556905
Plate51	0.510349	0.526075	0.513361

## Sheet: FIG 2A
Fig. 2A
		DMSO Uninfected	DMSO Infected	Dexrazoxane	CMDNG0014	CMDJJ0040	CMDJR0075	CMDJJ0077	CMLD010544	CMDNG0774	CMLD010971	CMLD011181	CMLD011363	CMLD011778	CMLD012338	CMLD012462	CMLD003390	CMLD013615	CMLD013616	CMLD013691	CMLD006241
	% gravid rep1	97	18	97	85	92	94	70	87	80	88	96	90	73	93	96	92	98	97	99	86
	% gravid rep2	100	14	100	95	94	100	80	91	64	67	98	85	60	89	99	97	91	81	90	82
	% gravid rep3	99	12	100	90	87	97	72	89	71	74	100	87	70	91	97	95	92	83	97	89

## Sheet: FIG 2B
Fig. 2B
		DMSO Uninfected	DMSO Infected	Dexrazoxane	CMDNG0014	CMDJJ0040	CMDJR0075	CMDJJ0077	CMLD010544	CMDNG0774	CMLD010971	CMLD011181	CMLD011363	CMLD011778	CMLD012338	CMLD012462	CMLD003390	CMLD013615	CMLD013616	CMLD013691	CMLD006241
	% infected rep1	0	100	0	41	51	3	82	39	83	69	7	55	92	46	19	17	52	22	0	19
	% infected rep2	0	100	0	27	37	6	65	49	95	80	4	57	92	52	6	7	74	58	11	53
	% infected rep3	0	100	4	60	23	0	77	47	88	64	5	61	83	40	0	13	48	41	6	22

## Sheet: FIG 2C
Fig. 2C
		DMSO Uninfected	DMSO Infected	CMDNG0774	CMLD011778
	% Low infection rep1	0	0	16	18
	% Low infection rep2	0	0	6	16
	% Low infection rep3	0	0	17	11

## Sheet: FIG 2D
Fig. 2D
		DMSO Uninfected	DMSO Infected	CMDNG0774	CMLD011778
	% Moderate infection rep1	0	11	47	42
	% Moderate infection rep2	0	10	66	54
	% Moderate infection rep3	0	17	48	74

## Sheet: FIG 2E
Fig. 2E
		DMSO Uninfected	DMSO Infected	CMDNG0774	CMLD011778
	% Severe infection rep1	0	83	27	32
	% Severe infection rep2	0	90	36	30
	% Severe infection rep3	0	89	18	20

## Sheet: FIG 3A
Fig. 3A
		DMSO Uninfected	DMSO Infected	Dexrazoxane	CMDNG0014	CMDJJ0040	CMDJR0075	CMDJJ0077	CMLD010544	CMDNG0774	CMLD010971	CMLD011181	CMLD011363	CMLD011778	CMLD012338	CMLD012462	CMLD003390	CMLD013615	CMLD013616	CMLD013691	CMLD006241
	% gravid rep1	100	0	99	0	0	0	0	0	0	0	0	0	0	0	0	0	0	0	0	0
	% gravid rep2	99	0	97	0	0	0	0	0	0	0	0	0	0	0	0	0	0	0	0	0
	% gravid rep3	98	0	100	0	0	0	0	0	0	0	0	0	0	0	0	0	0	0	0	0

## Sheet: FIG 3B
Fig. 3B
		DMSO Uninfected	DMSO Infected	Dexrazoxane	CMDNG0014	CMDJJ0040	CMDJR0075	CMDJJ0077	CMLD010544	CMDNG0774	CMLD010971	CMLD011181	CMLD011363	CMLD011778	CMLD012338	CMLD012462	CMLD003390	CMLD013615	CMLD013616	CMLD013691	CMLD006241
	% infected rep1	0	100	32	100	100	100	100	100	100	100	100	100	100	100	100	100	100	100	100	100
	% infected rep2	0	100	21	100	100	100	100	100	100	100	100	100	100	100	100	100	100	100	100	100
	% infected rep3	0	100	30	100	100	100	100	100	100	100	100	100	100	100	100	100	100	100	100	100

## Sheet: FIG 3C
Fig. 3C
		DMSO Uninfected	DMSO Infected	Dexrazoxane	CMDNG0014	CMDJJ0040	CMDJR0075	CMDJJ0077	CMLD010544	CMDNG0774	CMLD010971	CMLD011181	CMLD011363	CMLD011778	CMLD012338	CMLD012462	CMLD003390	CMLD013615	CMLD013616	CMLD013691	CMLD006241
	Pathogen load rep1	0	60.1213	10.0123	42.2353	52.1053	55.1793	30.0293	50.7607	40.723	31.7227	40.291	47.5383	43.1663	30.111	41.934	46.567	51.5103	36.7997	45.8767	45.9163
	Pathogen load rep2	0	50.8507	5.58133	36.1497	49.62	49.618	53.8927	61.007	45.7227	49.7197	50.728	50.1745	49.579	51.1283	37.5533	50.268	37.192	32.4277	42.4157	46.2927
	Pathogen load rep3	0	49.4468	8.75467	40.414	54.445	58.6613	55.4337	62.524	59.1813	42.6673	38.4363	50.0626	51.8743	45.4793	38.0063	50.241	47.381	55.872	45.703	47.808

[truncated: 9 more sheets: FIG 3D, FIG 4A, FIG 4B, FIG 5, FIG S1A, FIG S1B, FIG S3, FIG S4A, FIG S4B]
